# Supplementary material for: A CT-based radiomics nomogram for the differentiation of pulmonary cystic echinococcosis from pulmonary abscess
Source: Parasitol Res. 2022 Oct 1;121(12):3393–401. doi: 10.1007/s00436-022-07663-9 (PMC9525946; doi:10.1007/s00436-022-07663-9)
Supplement: Supplementary file 1 — Supplementary file1 (XLS 66 KB) [file 436_2022_7663_MOESM1_ESM.xls]

## Sheet: Supplementary Table 1.1
8	original_shape_Flatness	original_glrlm_LongRunLowGrayLevelEmphasis	logarithm_gldm_SmallDependenceLowGrayLevelEmphasis	logarithm_glrlm_LongRunLowGrayLevelEmphasis	exponential_firstorder_RootMeanSquared	exponential_glrlm_ShortRunLowGrayLevelEmphasis	exponential_glrlm_ShortRunHighGrayLevelEmphasis	exponential_glrlm_ShortRunEmphasis	gradient_glrlm_ShortRunLowGrayLevelEmphasis	gradient_glrlm_ShortRunHighGrayLevelEmphasis	square_firstorder_Median	square_glrlm_ShortRunLowGrayLevelEmphasis	square_glrlm_ShortRunHighGrayLevelEmphasis	squareroot_gldm_SmallDependenceLowGrayLevelEmphasis	squareroot_glrlm_LongRunLowGrayLevelEmphasis	wavelet-LHH_firstorder_Mean	wavelet-LHH_glcm_ClusterShade	wavelet-HLL_firstorder_Skewness	wavelet-LLH_firstorder_Maximum	wavelet-LLH_firstorder_Range	wavelet-LLH_glrlm_LongRunHighGrayLevelEmphasis	wavelet-HHH_glcm_JointAverage	wavelet-HHH_glcm_SumAverage	wavelet-LLL_glrlm_GrayLevelVariance	wavelet-LLL_glrlm_GrayLevelNonUniformityNormalized
0	-0.250356	-0.380931	-0.567248	-0.380931	1.21303	-0.0939124	-0.0939124	-0.0939124	-0.0939124	-0.0939124	1.71777	-0.0939124	-0.0939124	-0.567248	-0.380931	-0.421136	0.33479	-0.509748	-0.379411	-0.268847	-0.229643	0.062949	0.0629488	0.0873904	-0.0873904
1	0.226854	2.30418	-0.122941	2.30418	-1.25019	-1.42589	-1.42589	-1.42589	-1.42589	-1.42589	-0.671228	-1.42589	-1.42589	-0.122941	2.30418	-0.625535	0.365049	-0.374468	-0.495185	-0.350014	0.0995617	-0.140692	-0.140691	0.932703	-0.932703
2	0.0620897	-0.81538	-0.394046	-0.81538	-0.301926	1.6322	1.6322	1.6322	1.6322	1.6322	0.522689	1.6322	1.6322	-0.394046	-0.81538	1.3295	-1.91882	-0.0796077	0.212444	-0.159705	-1.02405	-0.609957	-0.609958	-0.971617	0.971617
4	0.269754	-0.803386	-0.509197	-0.803386	1.10409	0.619631	0.619631	0.619631	0.619631	0.619631	0.740648	0.619631	0.619631	-0.509197	-0.803386	-0.409269	0.203366	-0.087636	0.551787	0.395611	-0.774985	-1.54351	-1.54351	-0.464785	0.464785
5	1.28673	-0.359278	-0.810019	-0.359278	-0.0200066	0.404752	0.404752	0.404752	0.404752	0.404752	-0.38298	0.404752	0.404752	-0.810019	-0.359278	0.12487	-0.0412594	0.43885	0.0268268	-0.191913	-1.1303	0.30986	0.30986	-1.07156	1.07156
8	-0.199922	-0.872322	-0.239745	-0.872322	-0.296325	3.23119	3.23119	3.23119	3.23119	3.23119	-0.718701	3.23119	3.23119	-0.239745	-0.872322	5.76169	-4.94335	1.19666	-0.996568	-0.814528	-1.48099	-5.44613	-5.44613	-1.26387	1.26387
9	0.00989667	-0.59325	-0.411921	-0.59325	1.02611	0.517484	0.517484	0.517484	0.517484	0.517484	0.95677	0.517484	0.517484	-0.411921	-0.59325	-0.671881	0.802772	0.0845508	0.0828112	-0.074232	-0.760165	0.220225	0.220225	-0.445753	0.445753
11	0.167665	-0.294717	-0.774597	-0.294717	1.07717	0.158584	0.158584	0.158584	0.158584	0.158584	0.840801	0.158584	0.158584	-0.774597	-0.294717	-0.336668	0.309475	0.273553	-0.0214805	-0.264237	-0.344066	0.0208243	0.0208243	-1.2533	1.2533
12	-2.86983	-0.793809	1.04921	-0.793809	-0.921507	0.712462	0.712462	0.712462	0.712462	0.712462	-1.53793	0.712462	0.712462	1.04921	-0.793809	0.516369	-1.24011	-0.0327196	0.191938	0.202996	0.483549	-1.89654	-1.89654	1.02462	-1.02462
14	-1.16961	0.16078	2.16183	0.16078	0.858807	0.931437	0.931437	0.931437	0.931437	0.931437	0.828829	0.931437	0.931437	2.16183	0.16078	0.396124	-1.29174	-0.311223	-1.04222	-0.812874	0.501671	0.64118	0.64118	-1.46526	1.46526
15	-1.09105	-0.142131	-0.657444	-0.142131	1.39479	-0.244277	-0.244277	-0.244277	-0.244277	-0.244277	1.24938	-0.244277	-0.244277	-0.657444	-0.142131	-0.338064	1.49684	-0.0769819	-0.00262169	-0.143222	-0.225497	0.683436	0.683436	-0.427252	0.427252
16	-1.17035	-0.901952	3.647	-0.901952	-1.06633	1.307	1.307	1.307	1.307	1.307	-1.48107	1.307	1.307	3.647	-0.901952	0.906953	-1.39084	-0.508233	0.118271	0.03603	-0.910896	-0.999147	-0.999147	1.43042	-1.43042
17	-0.318064	1.02856	-0.808597	1.02856	0.59209	-0.981426	-0.981426	-0.981426	-0.981426	-0.981426	0.20235	-0.981426	-0.981426	-0.808597	1.02856	-0.698345	0.589293	0.695246	0.436384	0.32162	-0.522745	0.324645	0.324645	-0.511609	0.511609
18	0.0164092	-0.150921	-0.627035	-0.150921	0.274009	-0.0730308	-0.0730308	-0.0730308	-0.0730308	-0.0730308	-0.175276	-0.0730308	-0.0730308	-0.627035	-0.150921	-0.448361	0.256283	0.447308	-0.240449	-0.13579	0.346902	0.485635	0.485635	-0.591709	0.591709
20	0.0870203	-0.651844	-0.589957	-0.651844	0.492829	0.257163	0.257163	0.257163	0.257163	0.257163	0.35056	0.257163	0.257163	-0.589957	-0.651844	-0.11398	0.576075	0.457365	-0.594285	-0.624158	-0.344756	-0.342553	-0.342553	-0.583309	0.583309
21	0.74453	-0.847553	-0.0240077	-0.847553	-0.854268	0.177406	0.177406	0.177406	0.177406	0.177406	-1.43061	0.177406	0.177406	-0.0240077	-0.847553	-0.0637175	-0.131917	-0.273331	-0.531979	-0.538902	0.323412	-2.68567	-2.68567	0.6766	-0.6766
22	0.0722826	-0.161547	-0.222919	-0.161547	0.259899	-0.715448	-0.715448	-0.715448	-0.715448	-0.715448	1.05465	-0.715448	-0.715448	-0.222919	-0.161547	-0.890248	0.628036	-0.0369936	5.92587	4.90793	1.01141	0.0464948	0.0464948	0.884008	-0.884008
23	-1.1069	-0.758113	-0.0356285	-0.758113	-0.671123	0.808926	0.808926	0.808926	0.808926	0.808926	-0.475308	0.808926	0.808926	-0.0356285	-0.758113	-0.0504539	-0.327018	0.689721	-0.322131	-0.354128	-0.761761	0.044712	0.044712	-0.643923	0.643923
24	-0.232498	-0.266586	-0.467467	-0.266586	-0.145731	-1.90617	-1.90617	-1.90617	-1.90617	-1.90617	0.0760712	-1.90617	-1.90617	-0.467467	-0.266586	-0.636076	0.359609	-0.0874825	6.68483	5.80916	2.52226	-0.290693	-0.290693	0.646738	-0.646738
25	1.09841	-0.38212	-0.656349	-0.38212	0.369533	-0.179264	-0.179264	-0.179264	-0.179264	-0.179264	0.291116	-0.179264	-0.179264	-0.656349	-0.38212	0.0228448	-0.0870287	0.313487	-0.204921	-0.307448	0.125856	0.268027	0.268027	-0.451053	0.451053
26	0.50228	1.14641	-0.722304	1.14641	0.232191	-0.793502	-0.793502	-0.793502	-0.793502	-0.793502	-0.195063	-0.793502	-0.793502	-0.722304	1.14641	-0.537716	0.332648	1.8066	-0.23758	-0.233356	-0.279287	-0.0841058	-0.0841058	0.248556	-0.248556
27	-0.55492	-0.218997	-0.626344	-0.218997	0.348891	0.332687	0.332687	0.332687	0.332687	0.332687	-0.0503565	0.332687	0.332687	-0.626344	-0.218997	-0.322008	0.636845	0.0886934	-0.248103	-0.405463	-1.20565	0.308641	0.30864	-1.13077	1.13077
28	-1.08153	-0.115348	-0.814914	-0.115348	1.19615	-0.850573	-0.850573	-0.850573	-0.850573	-0.850573	0.780689	-0.850573	-0.850573	-0.814914	-0.115348	-0.461625	0.565617	0.942077	-0.209833	-0.203629	-0.19993	0.327399	0.3274	-1.37119	1.37119
30	0.172883	-0.660152	0.0348631	-0.660152	-0.188389	0.0726487	0.0726487	0.0726487	0.0726487	0.0726487	-0.248743	0.0726487	0.0726487	0.0348631	-0.660152	-0.23405	-0.732229	-0.345007	-0.166029	-0.0323626	1.08909	0.394252	0.394252	0.793968	-0.793968
31	0.882215	-0.623367	-0.0197983	-0.623367	-0.654163	0.0878075	0.0878075	0.0878075	0.0878075	0.0878075	-0.389865	0.0878075	0.0878075	-0.0197983	-0.623367	-0.444871	0.399035	-0.513961	-0.320738	-0.250333	1.69895	0.838367	0.838367	0.816566	-0.816566
32	0.634158	-0.20946	-0.458968	-0.20946	0.0304403	-1.05066	-1.05066	-1.05066	-1.05066	-1.05066	0.663861	-1.05066	-1.05066	-0.458968	-0.20946	-0.612271	0.535089	-0.115487	-0.325317	-0.161146	2.54661	-0.403092	-0.403093	0.328615	-0.328615
33	-0.963869	-0.078714	-0.697377	-0.078714	1.06448	-0.440895	-0.440895	-0.440895	-0.440895	-0.440895	1.01228	-0.440895	-0.440895	-0.697377	-0.078714	-0.471398	0.462557	0.265951	1.20265	5.23975	1.0462	-0.0547378	-0.0547378	-0.702954	0.702954
34	-0.848446	0.0773854	-0.0443729	0.0773854	-0.657769	-0.917451	-0.917451	-0.917451	-0.917451	-0.917451	-0.225962	-0.917451	-0.917451	-0.0443729	0.0773854	-0.344347	0.329094	0.845202	-0.0473078	-0.0771433	0.624329	0.982798	0.982798	0.855181	-0.855181
36	0.924401	-0.42003	-0.158362	-0.42003	-0.78765	-0.144106	-0.144106	-0.144106	-0.144106	-0.144106	-0.691349	-0.144106	-0.144106	-0.158362	-0.42003	-0.722918	0.579616	0.415103	-0.308261	-0.286527	-0.651106	0.678612	0.678612	0.526071	-0.526071
37	-1.60856	-0.429464	-0.46904	-0.429464	1.21349	0.142189	0.142189	0.142189	0.142189	0.142189	1.46297	0.142189	0.142189	-0.46904	-0.429464	-0.859533	0.387541	0.168941	0.276529	0.209943	-0.02936	-0.00494122	-0.00494124	-0.0399185	0.0399185
38	0.652426	1.22286	0.0680364	1.22286	-0.885169	-1.40766	-1.40766	-1.40766	-1.40766	-1.40766	-1.48148	-1.40766	-1.40766	0.0680364	1.22286	-0.439984	0.126565	-0.0779597	-0.133755	-0.166487	3.71325	0.48667	0.48667	1.15407	-1.15407
41	-0.312321	-0.727893	0.199016	-0.727893	0.600895	1.02084	1.02084	1.02084	1.02084	1.02084	0.494468	1.02084	1.02084	0.199016	-0.727893	1.566	-0.559313	0.145672	-0.490117	-0.380507	-1.17032	0.262831	0.262831	-0.692146	0.692146
42	1.72432	-0.638578	0.319956	-0.638578	-0.688753	0.322388	0.322388	0.322388	0.322388	0.322388	0.00379301	0.322388	0.322388	0.319956	-0.638578	0.400689	0.283965	0.193502	-0.555892	-0.309562	1.02456	-0.0331151	-0.0331153	0.781646	-0.781646
43	-1.80949	-0.376801	-0.336008	-0.376801	0.250356	0.923845	0.923845	0.923845	0.923845	0.923845	-0.283637	0.923845	0.923845	-0.336008	-0.376801	-0.639287	0.153971	-0.06275	-0.144801	-0.22801	-1.09399	0.273464	0.273464	-1.07367	1.07367
44	-1.44062	-0.638497	-0.713387	-0.638497	2.27837	0.92936	0.92936	0.92936	0.92936	0.92936	2.29392	0.92936	0.92936	-0.713387	-0.638497	-0.00228619	1.33478	-0.850526	-0.744939	-0.314869	-0.489027	0.642404	0.642404	-1.39153	1.39153
45	0.253702	0.862774	0.00977913	0.862774	-0.72708	-1.36433	-1.36433	-1.36433	-1.36433	-1.36433	-0.366579	-1.36433	-1.36433	0.00977913	0.862774	-0.458135	0.303339	-0.272587	-0.101261	-0.184637	1.35778	-0.0882804	-0.0882805	1.07874	-1.07874
46	0.849685	0.0542468	-0.557055	0.0542468	0.934057	-0.492838	-0.492838	-0.492838	-0.492838	-0.492838	0.524088	-0.492838	-0.492838	-0.557055	0.0542468	-0.398099	0.577677	-0.192145	-0.140107	-0.238654	-0.424308	0.407218	0.407218	0.0882633	-0.0882633
47	0.584104	-0.586251	-0.659502	-0.586251	0.404004	0.41385	0.41385	0.41385	0.41385	0.41385	0.210112	0.41385	0.41385	-0.659502	-0.586251	-0.822534	-0.145525	0.31341	-0.77798	-0.709355	-0.698662	0.63375	0.63375	-1.19597	1.19597
48	1.6886	4.4472	1.37148	4.4472	0.952189	-1.37795	-1.37795	-1.37795	-1.37795	-1.37795	0.326224	-1.37795	-1.37795	1.37148	4.4472	-0.576111	0.523513	1.22993	-0.480092	-0.426779	0.911305	-0.0647116	-0.0647116	-1.46526	1.46526
51	-0.905212	-0.562258	-0.22336	-0.562258	0.244544	-0.404079	-0.404079	-0.404079	-0.404079	-0.404079	0.272131	-0.404079	-0.404079	-0.22336	-0.562258	-0.322706	0.47767	0.169387	-0.379285	-0.27615	0.302272	0.93516	0.935159	0.12884	-0.12884
52	0.450397	0.283936	-0.870083	0.283936	0.641626	-1.0961	-1.0961	-1.0961	-1.0961	-1.0961	0.341882	-1.0961	-1.0961	-0.870083	0.283936	-0.608223	0.300513	0.953572	-0.438355	-0.427037	0.529111	0.289349	0.289349	-1.24765	1.24765
53	1.64114	0.00962067	-0.740066	0.00962067	0.743779	-0.788822	-0.788822	-0.788822	-0.788822	-0.788822	0.462965	-0.788822	-0.788822	-0.740066	0.00962067	-0.846967	0.893573	1.20954	-0.36899	-0.345632	1.30281	0.745314	0.745314	-0.445592	0.445592
54	-1.19421	-0.647633	-0.421082	-0.647633	0.575315	1.10443	1.10443	1.10443	1.10443	1.10443	0.212788	1.10443	1.10443	-0.421082	-0.647633	-0.0204364	0.107162	1.1996	-0.439572	-0.386099	-0.494122	1.98748	1.98748	-1.12333	1.12333
55	1.40243	-0.751157	1.7962	-0.751157	-1.06722	0.250278	0.250278	0.250278	0.250278	0.250278	-1.29362	0.250278	0.250278	1.7962	-0.751157	1.2194	-0.700068	-0.61954	-0.133774	-0.142216	0.284425	-0.587331	-0.587331	1.19127	-1.19127
57	1.38609	0.0187634	2.21462	0.0187634	1.73013	2.4908	2.4908	2.4908	2.4908	2.4908	1.59231	2.4908	2.4908	2.21462	0.0187634	0.630561	0.421435	-0.956819	-0.786671	-0.631581	-1.29281	2.10964	2.10964	-1.46526	1.46526
58	-0.190694	-0.596038	-0.597143	-0.596038	-0.106356	0.253127	0.253127	0.253127	0.253127	0.253127	0.0953078	0.253127	0.253127	-0.597143	-0.596038	-0.0518501	-0.173455	0.199698	0.318407	0.0837245	0.00434982	-0.210718	-0.210718	-0.59111	0.59111
60	-1.00386	-0.636467	1.03345	-0.636467	-0.322255	-0.764484	-0.764484	-0.764484	-0.764484	-0.764484	-0.26166	-0.764484	-0.764484	1.03345	-0.636467	-0.0532463	-2.2374	0.162224	-1.17138	-0.977413	2.11271	0.0823095	0.0823097	1.53613	-1.53613
61	0.741879	1.33954	-0.881102	1.33954	0.652322	-0.630217	-0.630217	-0.630217	-0.630217	-0.630217	0.121479	-0.630217	-0.630217	-0.881102	1.33954	-0.741068	0.527832	-6.90369	-0.214244	-0.351986	-0.0826775	0.466087	0.466087	-0.818474	0.818474
62	1.23386	-0.822198	1.91854	-0.822198	-1.55253	-0.0604822	-0.0604822	-0.0604822	-0.0604822	-0.0604822	-1.50071	-0.0604822	-0.0604822	1.91854	-0.822198	2.11911	-3.14392	-0.70751	0.00356381	0.00265551	0.313506	-4.20935	-4.20935	1.24339	-1.24339
63	-1.06325	0.515577	-0.836781	0.515577	0.395263	-0.35286	-0.35286	-0.35286	-0.35286	-0.35286	-0.0341098	-0.35286	-0.35286	-0.836781	0.515577	-0.865117	0.626679	0.242997	0.154598	0.0637208	-1.19258	0.109273	0.109273	-0.932823	0.932823
64	-0.00861613	-0.343087	-0.673365	-0.343087	1.49302	-0.329438	-0.329438	-0.329438	-0.329438	-0.329438	1.41864	-0.329438	-0.329438	-0.673365	-0.343087	-0.631818	0.65778	-0.630046	-0.201288	-0.294148	0.653396	-0.021035	-0.0210352	-0.264955	0.264955
65	0.951218	-0.00712125	-0.337019	-0.00712125	-0.159324	-0.971641	-0.971641	-0.971641	-0.971641	-0.971641	-0.0850532	-0.971641	-0.971641	-0.337019	-0.00712125	-0.458135	0.284106	-0.142788	0.344873	0.19752	0.137331	-0.0173638	-0.0173636	1.14609	-1.14609
66	1.79732	-0.46971	0.446669	-0.46971	-1.52875	-0.259807	-0.259807	-0.259807	-0.259807	-0.259807	-1.60168	-0.259807	-0.259807	0.446669	-0.46971	1.18665	-0.45278	0.445477	-0.26013	-0.173665	2.30105	0.397834	0.397834	1.0843	-1.0843
67	1.07474	0.735149	-0.298561	0.735149	-0.550979	-1.11915	-1.11915	-1.11915	-1.11915	-1.11915	-0.285158	-1.11915	-1.11915	-0.298561	0.735149	-0.606896	0.462207	1.22959	0.0751489	0.0727215	0.312455	0.167539	0.167539	0.934992	-0.934992
68	-2.16276	-0.870584	4.46272	-0.870584	-2.26899	1.566	1.566	1.566	1.566	1.566	-2.0106	1.566	1.566	4.46272	-0.870584	1.98347	-0.619056	-0.723866	0.00752661	0.0697378	-0.859122	-0.10485	-0.10485	1.88117	-1.88117
69	-0.463018	-0.815111	-0.222108	-0.815111	0.744744	1.72328	1.72328	1.72328	1.72328	1.72328	4.12269	1.72328	1.72328	-0.222108	-0.815111	0.773131	0.325955	-0.45038	0.458718	0.321331	-1.12124	0.949486	0.949486	-0.756677	0.756677
70	0.266649	-0.593791	0.230264	-0.593791	0.0463217	-0.307128	-0.307128	-0.307128	-0.307128	-0.307128	0.00853273	-0.307128	-0.307128	0.230264	-0.593791	1.07144	-0.489272	-0.971665	-0.326958	-0.289411	-0.875622	-0.298496	-0.298496	0.192167	-0.192167
71	0.788744	-0.580123	-0.773159	-0.580123	0.62498	0.266193	0.266193	0.266193	0.266193	0.266193	0.171468	0.266193	0.266193	-0.773159	-0.580123	-0.439286	0.816461	-1.88399	-0.79365	-0.609174	-0.86086	1.13855	1.13855	-1.46526	1.46526
75	0.574431	-0.486354	-0.354273	-0.486354	-0.331488	-0.643485	-0.643485	-0.643485	-0.643485	-0.643485	0.150688	-0.643485	-0.643485	-0.354273	-0.486354	-0.287802	0.139243	-0.169635	-0.0438075	-0.264558	0.119337	-0.808323	-0.808324	0.538541	-0.538541
76	0.660702	-0.577139	3.03115	-0.577139	-2.39178	0.24623	0.24623	0.24623	0.24623	0.24623	-1.10365	0.24623	0.24623	3.03115	-0.577139	1.16964	0.331306	-1.20633	-0.459949	-0.384399	-0.402277	-0.807874	-0.807874	1.91637	-1.91637
77	-1.00893	2.88767	0.0129243	2.88767	-1.68551	-0.708386	-0.708386	-0.708386	-0.708386	-0.708386	-0.665573	-0.708386	-0.708386	0.0129243	2.88767	-0.61269	0.295138	0.160995	-0.144159	-0.139489	-0.309779	-0.0866206	-0.0866204	1.14224	-1.14224
78	0.865696	-0.378761	-0.332696	-0.378761	-0.07152	0.14236	0.14236	0.14236	0.14236	0.14236	1.14397	0.14236	0.14236	-0.332696	-0.378761	0.347286	-0.271829	0.601692	-0.0670145	-0.0507623	-0.00765509	0.668233	0.668233	-0.0618605	0.0618605
79	1.63234	2.61026	0.26103	2.61026	-1.57506	-1.48509	-1.48509	-1.48509	-1.48509	-1.48509	-1.42532	-1.48509	-1.48509	0.26103	2.61026	-0.379949	0.166987	-0.148775	0.0346463	0.19579	1.36348	-0.251969	-0.251969	1.2226	-1.2226
80	0.509376	-0.376996	0.0689056	-0.376996	-0.548903	-0.529017	-0.529017	-0.529017	-0.529017	-0.529017	-0.729148	-0.529017	-0.529017	0.0689056	-0.376996	-0.208221	0.27521	0.407856	0.206199	0.0417605	0.993665	0.3861	0.3861	1.1732	-1.1732
81	-1.04653	-0.440501	-0.191156	-0.440501	0.841054	0.25317	0.25317	0.25317	0.25317	0.25317	0.848129	0.25317	0.25317	-0.191156	-0.440501	0.570826	0.154933	-0.406973	0.411648	0.443938	0.262044	0.157247	0.157247	0.105746	-0.105746
82	0.474737	1.34953	0.109886	1.34953	-0.643412	-1.68003	-1.68003	-1.68003	-1.68003	-1.68003	-1.22327	-1.68003	-1.68003	0.109886	1.34953	-0.62002	0.41565	0.305351	-0.202712	-0.123112	0.403688	0.097676	0.097676	1.23424	-1.23424
84	-0.174248	-0.108509	-0.713275	-0.108509	0.632382	-0.27913	-0.27913	-0.27913	-0.27913	-0.27913	0.245794	-0.27913	-0.27913	-0.713275	-0.108509	-0.975414	0.706124	0.583309	0.581751	0.132348	-0.189247	0.337424	0.337424	-0.482277	0.482277
85	-0.242513	-0.33639	1.08468	-0.33639	-1.7139	-0.562775	-0.562775	-0.562775	-0.562775	-0.562775	-1.66967	-0.562775	-0.562775	1.08468	-0.33639	-0.370874	0.0626406	-1.13665	-0.0950706	-0.0155091	0.880902	-0.140922	-0.140922	1.4265	-1.4265
86	-0.636466	-0.434125	-0.440487	-0.434125	1.04842	0.265871	0.265871	0.265871	0.265871	0.265871	1.23886	0.265871	0.265871	-0.440487	-0.434125	0.0289112	0.0247657	0.472714	-0.270949	-0.328188	-0.118104	0.0622599	0.0622597	-1.24592	1.24592
89	0.478107	-0.868891	0.562123	-0.868891	-0.752888	0.806062	0.806062	0.806062	0.806062	0.806062	-0.722012	0.806062	0.806062	0.562123	-0.868891	0.525144	0.133035	0.116792	-0.0888625	-0.228246	-0.581995	0.822906	0.822906	0.700638	-0.700638
90	-3.1108	-0.833163	2.42824	-0.833163	-1.49215	0.561073	0.561073	0.561073	0.561073	0.561073	-1.417	0.561073	0.561073	2.42824	-0.833163	3.82433	-4.35946	-0.425944	0.00158477	-0.0059848	-0.0925032	-0.66788	-0.66788	1.25221	-1.25221
91	0.969681	0.978894	-0.783441	0.978894	0.325813	-0.0864783	-0.0864783	-0.0864783	-0.0864783	-0.0864783	0.0312134	-0.0864783	-0.0864783	-0.783441	0.978894	-0.63468	0.325546	-1.31028	-0.194947	-0.100404	-1.24759	-0.159942	-0.159942	-0.48249	0.48249
92	0.680381	-0.66698	-0.0186962	-0.66698	0.160111	0.274377	0.274377	0.274377	0.274377	0.274377	-0.0344896	0.274377	0.274377	-0.0186962	-0.66698	1.08443	-0.273814	-0.139601	0.534416	0.381684	-0.00652407	0.186861	0.186861	0.834506	-0.834506
93	0.0540669	2.52332	0.335243	2.52332	-0.871448	-1.24787	-1.24787	-1.24787	-1.24787	-1.24787	-1.81525	-1.24787	-1.24787	0.335243	2.52332	-0.778555	0.50296	1.5847	0.271832	0.211366	0.449052	0.169883	0.169883	1.30053	-1.30053
94	1.15584	2.20146	-0.917661	2.20146	0.865995	-1.40768	-1.40768	-1.40768	-1.40768	-1.40768	0.247808	-1.40768	-1.40768	-0.917661	2.20146	-0.590072	0.48676	1.02315	-0.120905	-0.315055	-0.940468	0.103747	0.103747	-1.25028	1.25028
96	-1.17185	-0.296115	-0.727543	-0.296115	1.41485	0.63393	0.63393	0.63393	0.63393	0.63393	1.35307	0.63393	0.63393	-0.727543	-0.296115	-0.623999	1.22177	-0.0106731	-0.296545	-0.334216	-0.796144	1.17538	1.17538	-1.35673	1.35673
97	-0.422212	0.127308	0.884834	0.127308	-2.28843	-0.730382	-0.730382	-0.730382	-0.730382	-0.730382	-0.589868	-0.730382	-0.730382	0.884834	0.127308	-0.116074	0.112248	0.162667	-0.0299171	-0.100622	1.08535	0.055031	0.0550312	1.50193	-1.50193
98	-1.20273	-0.696791	0.416058	-0.696791	0.141692	1.92604	1.92604	1.92604	1.92604	1.92604	-0.276145	1.92604	1.92604	0.416058	-0.696791	1.34568	-1.11155	-1.22377	-0.144893	-0.221141	-1.47327	-0.00858533	-0.00858534	-0.212641	0.212641
99	0.317745	-0.329661	0.0777031	-0.329661	0.526149	-0.494883	-0.494883	-0.494883	-0.494883	-0.494883	0.446198	-0.494883	-0.494883	0.0777031	-0.329661	-0.258483	0.214676	0.131836	0.119248	0.0274705	-0.375044	-0.0739047	-0.0739047	0.921705	-0.921705
100	0.636574	0.289557	-0.752466	0.289557	0.414904	0.120811	0.120811	0.120811	0.120811	0.120811	0.0349513	0.120811	0.120811	-0.752466	0.289557	-0.516076	0.43848	0.950598	-0.676944	-0.544502	-1.13152	0.796047	0.796047	-1.39756	1.39756
101	1.06571	-0.763531	0.899795	-0.763531	-1.60854	-0.261131	-0.261131	-0.261131	-0.261131	-0.261131	-1.49877	-0.261131	-0.261131	0.899795	-0.763531	0.590568	-1.25064	-0.527981	-0.35897	-0.319993	1.22257	-2.39314	-2.39314	1.11805	-1.11805
103	0.382929	-0.621253	-0.259731	-0.621253	-0.530978	0.238074	0.238074	0.238074	0.238074	0.238074	-0.2855	0.238074	0.238074	-0.259731	-0.621253	-0.211013	0.656339	-0.109641	0.136475	-0.0746005	-0.509547	0.250195	0.250195	0.38257	-0.38257
104	-0.909563	0.4364	-0.569052	0.4364	0.453333	-0.312035	-0.312035	-0.312035	-0.312035	-0.312035	0.130312	-0.312035	-0.312035	-0.569052	0.4364	-0.711329	0.646696	0.347549	0.388052	0.332954	-0.591059	0.514405	0.514405	0.395271	-0.395271
105	-0.239224	-0.456159	-0.820695	-0.456159	0.667749	0.849907	0.849907	0.849907	0.849907	0.849907	0.408233	0.849907	0.849907	-0.820695	-0.456159	-0.306651	0.147954	-0.129081	0.236355	-0.188123	-1.29855	0.137177	0.137177	-1.34102	1.34102
106	0.290813	1.92893	-0.313622	1.92893	-0.897122	-0.979896	-0.979896	-0.979896	-0.979896	-0.979896	-0.692337	-0.979896	-0.979896	-0.313622	1.92893	-0.670261	0.399634	0.389187	-0.164536	-0.112669	-0.207672	0.021409	0.0214092	0.795846	-0.795846
107	0.0509643	-0.0468961	-0.619281	-0.0468961	0.276679	-0.212071	-0.212071	-0.212071	-0.212071	-0.212071	0.177409	-0.212071	-0.212071	-0.619281	-0.0468961	-0.381345	0.123166	1.02738	-0.101406	-0.300023	-0.594558	-0.196794	-0.196794	-1.13224	1.13224
108	-0.588627	-0.0508689	0.838333	-0.0508689	-2.06785	-0.674122	-0.674122	-0.674122	-0.674122	-0.674122	-1.53428	-0.674122	-0.674122	0.838333	-0.0508689	-0.622743	-0.0839481	0.717487	-0.165424	-0.187161	1.13923	-0.711545	-0.711545	1.4505	-1.4505
109	0.526939	2.33784	0.705263	2.33784	-1.94191	-0.725178	-0.725178	-0.725178	-0.725178	-0.725178	-1.68773	-0.725178	-0.725178	0.705263	2.33784	-0.32131	-0.122734	0.765284	0.492663	0.404076	1.13936	-0.00355387	-0.00355389	1.4973	-1.4973
110	-2.17702	-0.850582	0.0668586	-0.850582	0.234912	2.45332	2.45332	2.45332	2.45332	2.45332	0.0670927	2.45332	2.45332	0.0668586	-0.850582	0.860636	-1.22152	0.190881	-0.00869096	-0.0501837	-1.5528	0.282626	0.282626	-1.25836	1.25836
111	0.436338	0.94101	-0.858123	0.94101	0.777456	-0.127354	-0.127354	-0.127354	-0.127354	-0.127354	0.182886	-0.127354	-0.127354	-0.858123	0.94101	-0.438588	0.451627	-0.781708	0.00899651	-0.0999501	-0.456168	-0.321406	-0.321406	-0.898945	0.898945
112	0.726587	-0.77713	-0.545548	-0.77713	0.475529	2.30181	2.30181	2.30181	2.30181	2.30181	0.116487	2.30181	2.30181	-0.545548	-0.77713	-0.963547	1.52178	-1.87568	-0.393727	-0.517173	-0.977018	-0.397686	-0.397686	-0.558456	0.558456
113	0.347755	0.432879	-0.797916	0.432879	0.342733	-1.49304	-1.49304	-1.49304	-1.49304	-1.49304	-0.0136872	-1.49304	-1.49304	-0.797916	0.432879	-0.576809	0.54919	-0.331249	-0.0420979	-0.211011	-0.155835	1.13863	1.13863	-0.536877	0.536877
114	0.41106	-0.728443	-0.367386	-0.728443	0.736362	1.80317	1.80317	1.80317	1.80317	1.80317	1.14089	1.80317	1.80317	-0.367386	-0.728443	1.16053	-0.739274	0.928308	0.0175651	-0.125259	-0.701423	0.779809	0.779809	-0.199239	0.199239
115	-0.834113	-0.558731	-0.47225	-0.558731	1.04393	1.42204	1.42204	1.42204	1.42204	1.42204	0.710518	1.42204	1.42204	-0.47225	-0.558731	0.983359	-0.406841	-0.37702	-0.707648	-0.203813	0.519982	0.0232696	0.0232697	-1.25667	1.25667
116	-0.108864	1.02661	-0.820977	1.02661	1.64571	-0.772572	-0.772572	-0.772572	-0.772572	-0.772572	1.1637	-0.772572	-0.772572	-0.820977	1.02661	-0.627001	0.608025	1.41848	0.0422209	-0.00636318	-1.0115	0.278432	0.278432	-0.611901	0.611901
