# Supplementary material for: A CT-based radiomics nomogram for the differentiation of pulmonary cystic echinococcosis from pulmonary abscess
Source: Parasitol Res. 2022 Oct 1;121(12):3393–401. doi: 10.1007/s00436-022-07663-9 (PMC9525946; doi:10.1007/s00436-022-07663-9)
Supplement: Supplementary file 2 — Supplementary file2 (XLS 31 KB) [file 436_2022_7663_MOESM2_ESM.xls]

## Sheet: CT_test_8_X_Lasso_origin
8	original_shape_Flatness	original_glrlm_LongRunLowGrayLevelEmphasis	logarithm_gldm_SmallDependenceLowGrayLevelEmphasis	logarithm_glrlm_LongRunLowGrayLevelEmphasis	exponential_firstorder_RootMeanSquared	exponential_glrlm_ShortRunLowGrayLevelEmphasis	exponential_glrlm_ShortRunHighGrayLevelEmphasis	exponential_glrlm_ShortRunEmphasis	gradient_glrlm_ShortRunLowGrayLevelEmphasis	gradient_glrlm_ShortRunHighGrayLevelEmphasis	square_firstorder_Median	square_glrlm_ShortRunLowGrayLevelEmphasis	square_glrlm_ShortRunHighGrayLevelEmphasis	squareroot_gldm_SmallDependenceLowGrayLevelEmphasis	squareroot_glrlm_LongRunLowGrayLevelEmphasis	wavelet-LHH_firstorder_Mean	wavelet-LHH_glcm_ClusterShade	wavelet-HLL_firstorder_Skewness	wavelet-LLH_firstorder_Maximum	wavelet-LLH_firstorder_Range	wavelet-LLH_glrlm_LongRunHighGrayLevelEmphasis	wavelet-HHH_glcm_JointAverage	wavelet-HHH_glcm_SumAverage	wavelet-LLL_glrlm_GrayLevelVariance	wavelet-LLL_glrlm_GrayLevelNonUniformityNormalized
3	0.612319	-0.511883	-0.263876	-0.511883	0.0321461	-0.341437	-0.341437	-0.341437	-0.341437	-0.341437	0.290099	-0.341437	-0.341437	-0.263876	-0.511883	-0.890248	0.536367	-0.793876	0.174374	0.0795379	0.749148	0.195138	0.195138	0.591647	-0.591647
6	1.35431	-0.722991	0.671507	-0.722991	-0.348444	0.00337268	0.00337268	0.00337268	0.00337268	0.00337268	-0.843295	0.00337268	0.00337268	0.671507	-0.722991	0.0309216	-0.529071	-0.272194	-0.66266	-0.450958	-0.0380159	0.288111	0.28811	0.950029	-0.950029
7	0.863783	-0.383308	-0.630053	-0.383308	0.27129	0.686825	0.686825	0.686825	0.686825	0.686825	-0.0903159	0.686825	0.686825	-0.630053	-0.383308	0.575538	0.251046	1.84169	-0.0898296	-0.233209	-0.308038	0.195631	0.195631	-1.20719	1.20719
10	-0.661952	-0.618068	-0.637442	-0.618068	1.8573	-0.677191	-0.677191	-0.677191	-0.677191	-0.677191	2.81533	-0.677191	-0.677191	-0.637442	-0.618068	-0.84208	0.505925	-0.159132	-0.175624	-0.0363349	0.632327	0.468398	0.468398	-0.37115	0.37115
13	1.75674	-0.162889	0.492991	-0.162889	-2.06664	-0.809398	-0.809398	-0.809398	-0.809398	-0.809398	-0.785016	-0.809398	-0.809398	0.492991	-0.162889	-0.541905	0.0575814	-0.66107	-0.341816	-0.385083	1.44362	-0.0990557	-0.0990559	1.28772	-1.28772
19	2.21306	-0.883931	3.79988	-0.883931	-1.86974	1.10405	1.10405	1.10405	1.10405	1.10405	-0.879704	1.10405	1.10405	3.79988	-0.883931	3.79397	-2.32408	-0.684509	0.165687	0.157299	-0.880828	-1.2427	-1.2427	1.67257	-1.67257
29	0.23923	1.31753	-0.888771	1.31753	0.480651	-1.18202	-1.18202	-1.18202	-1.18202	-1.18202	0.00474279	-1.18202	-1.18202	-0.888771	1.31753	-0.626233	0.512903	2.02004	-0.254377	-0.441274	-1.07836	0.468433	0.468433	-1.32472	1.32472
35	-0.0264701	-0.363812	-0.499985	-0.363812	0.389249	-0.0011076	-0.0011076	-0.0011076	-0.0011076	-0.0011076	-0.120882	-0.0011076	-0.0011076	-0.499985	-0.363812	-0.229861	0.924543	-0.36355	-0.251017	-0.378896	-0.775947	-1.09341	-1.09341	-0.460279	0.460279
39	-1.1546	0.457028	0.770593	0.457028	-2.53903	-0.45742	-0.45742	-0.45742	-0.45742	-0.45742	-1.38776	-0.45742	-0.45742	0.770593	0.457028	-0.291293	-0.449278	0.110099	0.337621	0.242845	0.918393	-0.104473	-0.104473	1.38061	-1.38061
40	-0.400932	0.835439	-0.195085	0.835439	-0.76601	-0.774961	-0.774961	-0.774961	-0.774961	-0.774961	-0.524813	-0.774961	-0.774961	-0.195085	0.835439	-0.63084	0.438656	-0.461597	-0.0854042	-0.116873	0.212484	0.0970732	0.0970734	0.936328	-0.936328
49	-1.91523	-0.717589	-0.404901	-0.717589	0.309808	2.20285	2.20285	2.20285	2.20285	2.20285	0.650779	2.20285	2.20285	-0.404901	-0.717589	0.969285	-0.334968	0.168069	-0.524971	-0.37651	-0.797416	0.391888	0.391888	-1.12939	1.12939
50	0.206446	-0.687255	-0.242068	-0.687255	-0.0295505	1.54768	1.54768	1.54768	1.54768	1.54768	-0.124983	1.54768	1.54768	-0.242068	-0.687255	0.364208	-0.231224	0.524208	-0.201146	-0.205308	-1.01208	-0.647723	-0.647723	-0.745866	0.745866
56	1.30989	0.266841	-0.235342	0.266841	-1.0423	-1.61047	-1.61047	-1.61047	-1.61047	-1.61047	-0.704191	-1.61047	-1.61047	-0.235342	0.266841	-0.614296	0.282919	-0.598057	-0.412154	-0.485986	0.426104	0.260191	0.260191	0.870107	-0.870107
59	0.273045	-0.193276	2.21034	-0.193276	0.861407	0.942644	0.942644	0.942644	0.942644	0.942644	0.680498	0.942644	0.942644	2.21034	-0.193276	0.250448	1.23288	1.09157	-0.395878	-0.482944	-1.44199	3.32315	3.32315	-1.46526	1.46526
72	1.41226	0.136805	1.25337	0.136805	-3.0348	-0.620439	-0.620439	-0.620439	-0.620439	-0.620439	-1.27642	-0.620439	-0.620439	1.25337	0.136805	-0.488152	0.0973273	-1.50939	0.0615	0.0729903	1.32483	-0.140779	-0.140779	1.61737	-1.61737
73	-0.876297	1.78355	-0.650769	1.78355	0.405668	-0.792742	-0.792742	-0.792742	-0.792742	-0.792742	0.192224	-0.792742	-0.792742	-0.650769	1.78355	-0.739113	0.412683	-1.46039	-0.0590792	-0.0740801	-0.879369	0.0683064	0.0683066	0.439326	-0.439326
74	-1.36059	-0.599361	0.132169	-0.599361	0.354535	0.171492	0.171492	0.171492	0.171492	0.171492	0.114617	0.171492	0.171492	0.132169	-0.599361	0.450714	-1.55783	0.108393	-0.316375	-0.0119854	0.0766607	-0.770134	-0.770135	-0.727571	0.727571
83	0.674258	1.40625	0.16134	1.40625	-1.20343	-1.3697	-1.3697	-1.3697	-1.3697	-1.3697	-1.34797	-1.3697	-1.3697	0.16134	1.40625	-0.490945	0.371758	-0.220499	-0.12122	-0.140847	1.22373	0.239233	0.239233	1.15489	-1.15489
87	0.388482	2.50066	1.55369	2.50066	2.74107	0.105117	0.105117	0.105117	0.105117	0.105117	2.39131	0.105117	0.105117	1.55369	2.50066	-0.37227	0.896929	1.51036	-0.360043	-0.225355	0.0587199	0.575496	0.575496	-1.46526	1.46526
88	-0.742806	-0.0368588	-0.709871	-0.0368588	1.48682	-1.06643	-1.06643	-1.06643	-1.06643	-1.06643	1.28071	-1.06643	-1.06643	-0.709871	-0.0368588	-0.66365	0.452298	0.304882	0.604319	0.445045	-0.368273	0.601448	0.601449	-0.669911	0.669911
95	-1.09083	-0.777779	2.21659	-0.777779	-0.225166	0.931881	0.931881	0.931881	0.931881	0.931881	0.00712993	0.931881	0.931881	2.21659	-0.777779	3.1046	-3.25154	-0.0725296	-0.881752	-0.657721	-0.43095	-1.35383	-1.35383	1.28225	-1.28225
102	0.305912	-0.573778	0.113552	-0.573778	-0.376582	0.112807	0.112807	0.112807	0.112807	0.112807	-0.403559	0.112807	0.112807	0.113552	-0.573778	0.503105	-0.631466	-0.496709	0.0157559	0.106356	0.299323	-0.901422	-0.901421	0.582031	-0.582031
