# Supplementary material for: A CT-based radiomics nomogram for the differentiation of pulmonary cystic echinococcosis from pulmonary abscess
Source: Parasitol Res. 2022 Oct 1;121(12):3393–401. doi: 10.1007/s00436-022-07663-9 (PMC9525946; doi:10.1007/s00436-022-07663-9)
Supplement: Supplementary file 3 — Supplementary file3 (XLS 191 KB) [file 436_2022_7663_MOESM3_ESM.xls]

## Sheet: ICC_Coef
	ICC_Coef
original_firstorder_InterquartileRange	0.988497
original_firstorder_Skewness	0.910213
original_firstorder_Uniformity	0.996229
original_firstorder_Median	0.997776
original_firstorder_Energy	0.987571
original_firstorder_RobustMeanAbsoluteDeviation	0.991344
original_firstorder_MeanAbsoluteDeviation	0.993574
original_firstorder_TotalEnergy	0.987571
original_firstorder_Maximum	0.443527
original_firstorder_RootMeanSquared	0.994555
original_firstorder_90Percentile	0.998743
original_firstorder_Minimum	0.963715
original_firstorder_Entropy	0.996993
original_firstorder_Range	0.500849
original_firstorder_Variance	0.995352
original_firstorder_10Percentile	0.990324
original_firstorder_Kurtosis	0.64968
original_firstorder_Mean	0.996615
original_shape_VoxelVolume	0.992866
original_shape_Maximum3DDiameter	0.978371
original_shape_MeshVolume	0.992865
original_shape_MajorAxisLength	0.982332
original_shape_Sphericity	0.791331
original_shape_LeastAxisLength	0.982435
original_shape_Elongation	0.896182
original_shape_SurfaceVolumeRatio	0.989919
original_shape_Maximum2DDiameterSlice	0.949128
original_shape_Flatness	0.971075
original_shape_SurfaceArea	0.98495
original_shape_MinorAxisLength	0.977393
original_shape_Maximum2DDiameterColumn	0.984345
original_shape_Maximum2DDiameterRow	0.977041
original_glcm_JointAverage	0.99699
original_glcm_SumAverage	0.99699
original_glcm_JointEntropy	0.995988
original_glcm_ClusterShade	0.989277
original_glcm_MaximumProbability	0.992061
original_glcm_Idmn	0.99318
original_glcm_JointEnergy	0.995386
original_glcm_Contrast	0.99318
original_glcm_DifferenceEntropy	0.993844
original_glcm_InverseVariance	0.99318
original_glcm_DifferenceVariance	0.993284
original_glcm_Idn	0.99318
original_glcm_Idm	0.99318
original_glcm_Correlation	0.97071
original_glcm_Autocorrelation	0.996932
original_glcm_SumEntropy	0.996123
original_glcm_MCC	0.97071
original_glcm_SumSquares	0.995612
original_glcm_ClusterProminence	0.997337
original_glcm_Imc2	0.99832
original_glcm_Imc1	0.979111
original_glcm_DifferenceAverage	0.99318
original_glcm_Id	0.99318
original_glcm_ClusterTendency	0.995752
original_gldm_GrayLevelVariance	0.996229
original_gldm_HighGrayLevelEmphasis	0.997341
original_gldm_DependenceEntropy	0.991935
original_gldm_DependenceNonUniformity	0.992383
original_gldm_GrayLevelNonUniformity	0.988784
original_gldm_SmallDependenceEmphasis	0.956133
original_gldm_SmallDependenceHighGrayLevelEmphasis	0.994906
original_gldm_DependenceNonUniformityNormalized	0.987844
original_gldm_LargeDependenceEmphasis	0.989258
original_gldm_LargeDependenceLowGrayLevelEmphasis	0.997612
original_gldm_DependenceVariance	0.97857
original_gldm_LargeDependenceHighGrayLevelEmphasis	0.995033
original_gldm_SmallDependenceLowGrayLevelEmphasis	0.957087
original_gldm_LowGrayLevelEmphasis	0.997341
original_glrlm_ShortRunLowGrayLevelEmphasis	0.916873
original_glrlm_GrayLevelVariance	0.991945
original_glrlm_LowGrayLevelRunEmphasis	0.996129
original_glrlm_GrayLevelNonUniformityNormalized	0.991945
original_glrlm_RunVariance	0.995307
original_glrlm_GrayLevelNonUniformity	0.987327
original_glrlm_LongRunEmphasis	0.990047
original_glrlm_ShortRunHighGrayLevelEmphasis	0.937604
original_glrlm_RunLengthNonUniformity	0.992087
original_glrlm_ShortRunEmphasis	0.937584
original_glrlm_LongRunHighGrayLevelEmphasis	0.988357
original_glrlm_RunPercentage	0.989985
original_glrlm_LongRunLowGrayLevelEmphasis	0.997063
original_glrlm_RunEntropy	0.986694
original_glrlm_HighGrayLevelRunEmphasis	0.996129
original_glrlm_RunLengthNonUniformityNormalized	0.967092
original_glszm_GrayLevelVariance	0.620848
original_glszm_ZoneVariance	0.534343
original_glszm_GrayLevelNonUniformityNormalized	0.620848
original_glszm_SizeZoneNonUniformityNormalized	0.93229
original_glszm_SizeZoneNonUniformity	0.689892
original_glszm_GrayLevelNonUniformity	0.664715
original_glszm_LargeAreaEmphasis	0.433026
original_glszm_SmallAreaHighGrayLevelEmphasis	0.74535
original_glszm_ZonePercentage	0.801119
original_glszm_LargeAreaLowGrayLevelEmphasis	0.387058
original_glszm_LargeAreaHighGrayLevelEmphasis	0.497253
original_glszm_HighGrayLevelZoneEmphasis	0.695212
original_glszm_SmallAreaEmphasis	0.675338
original_glszm_LowGrayLevelZoneEmphasis	0.695212
original_glszm_ZoneEntropy	0.801137
original_glszm_SmallAreaLowGrayLevelEmphasis	0.604673
original_ngtdm_Coarseness	1
original_ngtdm_Complexity	0.992975
original_ngtdm_Strength	0.793187
original_ngtdm_Contrast	0.992376
original_ngtdm_Busyness	0.823556
logarithm_firstorder_InterquartileRange	0.989776
logarithm_firstorder_Skewness	0.88697
logarithm_firstorder_Uniformity	0.996229
logarithm_firstorder_Median	0.996849
logarithm_firstorder_Energy	0.989099
logarithm_firstorder_RobustMeanAbsoluteDeviation	0.993754
logarithm_firstorder_MeanAbsoluteDeviation	0.995937
logarithm_firstorder_TotalEnergy	0.989099
logarithm_firstorder_Maximum	0.685002
logarithm_firstorder_RootMeanSquared	0.992987
logarithm_firstorder_90Percentile	0.996558
logarithm_firstorder_Minimum	0.960878
logarithm_firstorder_Entropy	0.996993
logarithm_firstorder_Range	0.787905
logarithm_firstorder_Variance	0.99724
logarithm_firstorder_10Percentile	0.989519
logarithm_firstorder_Kurtosis	0.601146
logarithm_firstorder_Mean	0.99603
logarithm_glcm_JointAverage	0.99699
logarithm_glcm_SumAverage	0.99699
logarithm_glcm_JointEntropy	0.995988
logarithm_glcm_ClusterShade	0.989277
logarithm_glcm_MaximumProbability	0.992061
logarithm_glcm_Idmn	0.99318
logarithm_glcm_JointEnergy	0.995386
logarithm_glcm_Contrast	0.99318
logarithm_glcm_DifferenceEntropy	0.993844
logarithm_glcm_InverseVariance	0.99318
logarithm_glcm_DifferenceVariance	0.993284
logarithm_glcm_Idn	0.99318
logarithm_glcm_Idm	0.99318
logarithm_glcm_Correlation	0.97071
logarithm_glcm_Autocorrelation	0.996932
logarithm_glcm_SumEntropy	0.996123
logarithm_glcm_MCC	0.97071
logarithm_glcm_SumSquares	0.995612
logarithm_glcm_ClusterProminence	0.997337
logarithm_glcm_Imc2	0.99832
logarithm_glcm_Imc1	0.979111
logarithm_glcm_DifferenceAverage	0.99318
logarithm_glcm_Id	0.99318
logarithm_glcm_ClusterTendency	0.995752
logarithm_gldm_GrayLevelVariance	0.996229
logarithm_gldm_HighGrayLevelEmphasis	0.997341
logarithm_gldm_DependenceEntropy	0.991935
logarithm_gldm_DependenceNonUniformity	0.992383
logarithm_gldm_GrayLevelNonUniformity	0.988784
logarithm_gldm_SmallDependenceEmphasis	0.956133
logarithm_gldm_SmallDependenceHighGrayLevelEmphasis	0.994906
logarithm_gldm_DependenceNonUniformityNormalized	0.987844
logarithm_gldm_LargeDependenceEmphasis	0.989258
logarithm_gldm_LargeDependenceLowGrayLevelEmphasis	0.997612
logarithm_gldm_DependenceVariance	0.97857
logarithm_gldm_LargeDependenceHighGrayLevelEmphasis	0.995033
logarithm_gldm_SmallDependenceLowGrayLevelEmphasis	0.957087
logarithm_gldm_LowGrayLevelEmphasis	0.997341
logarithm_glrlm_ShortRunLowGrayLevelEmphasis	0.916873
logarithm_glrlm_GrayLevelVariance	0.991945
logarithm_glrlm_LowGrayLevelRunEmphasis	0.996129
logarithm_glrlm_GrayLevelNonUniformityNormalized	0.991945
logarithm_glrlm_RunVariance	0.995307
logarithm_glrlm_GrayLevelNonUniformity	0.987327
logarithm_glrlm_LongRunEmphasis	0.990047
logarithm_glrlm_ShortRunHighGrayLevelEmphasis	0.937604
logarithm_glrlm_RunLengthNonUniformity	0.992087
logarithm_glrlm_ShortRunEmphasis	0.937584
logarithm_glrlm_LongRunHighGrayLevelEmphasis	0.988357
logarithm_glrlm_RunPercentage	0.989985
logarithm_glrlm_LongRunLowGrayLevelEmphasis	0.997063
logarithm_glrlm_RunEntropy	0.986694
logarithm_glrlm_HighGrayLevelRunEmphasis	0.996129
logarithm_glrlm_RunLengthNonUniformityNormalized	0.967092
logarithm_glszm_GrayLevelVariance	0.620848
logarithm_glszm_ZoneVariance	0.534343
logarithm_glszm_GrayLevelNonUniformityNormalized	0.620848
logarithm_glszm_SizeZoneNonUniformityNormalized	0.93229
logarithm_glszm_SizeZoneNonUniformity	0.689892
logarithm_glszm_GrayLevelNonUniformity	0.664715
logarithm_glszm_LargeAreaEmphasis	0.433026
logarithm_glszm_SmallAreaHighGrayLevelEmphasis	0.74535
logarithm_glszm_ZonePercentage	0.801119
logarithm_glszm_LargeAreaLowGrayLevelEmphasis	0.387058
logarithm_glszm_LargeAreaHighGrayLevelEmphasis	0.497253
logarithm_glszm_HighGrayLevelZoneEmphasis	0.695212
logarithm_glszm_SmallAreaEmphasis	0.675338
logarithm_glszm_LowGrayLevelZoneEmphasis	0.695212
logarithm_glszm_ZoneEntropy	0.801137
logarithm_glszm_SmallAreaLowGrayLevelEmphasis	0.604673
logarithm_ngtdm_Coarseness	1
logarithm_ngtdm_Complexity	0.992975
logarithm_ngtdm_Strength	0.793187
logarithm_ngtdm_Contrast	0.992376
logarithm_ngtdm_Busyness	0.823556
exponential_firstorder_InterquartileRange	0.985223
exponential_firstorder_Skewness	0.919777
exponential_firstorder_Uniformity	1
exponential_firstorder_Median	0.998403
exponential_firstorder_Energy	0.986995
exponential_firstorder_RobustMeanAbsoluteDeviation	0.989202
exponential_firstorder_MeanAbsoluteDeviation	0.9915
exponential_firstorder_TotalEnergy	0.986995
exponential_firstorder_Maximum	0.388525
exponential_firstorder_RootMeanSquared	0.996485
exponential_firstorder_90Percentile	0.998812
exponential_firstorder_Minimum	0.961577
exponential_firstorder_Entropy	1
exponential_firstorder_Range	0.389042
exponential_firstorder_Variance	0.994375
exponential_firstorder_10Percentile	0.988468
exponential_firstorder_Kurtosis	0.670485
exponential_firstorder_Mean	0.996676
exponential_glcm_JointAverage	1
exponential_glcm_SumAverage	1
exponential_glcm_JointEntropy	1
exponential_glcm_ClusterShade	1
exponential_glcm_MaximumProbability	1
exponential_glcm_Idmn	1
exponential_glcm_JointEnergy	1
exponential_glcm_Contrast	1
exponential_glcm_DifferenceEntropy	1
exponential_glcm_InverseVariance	1
exponential_glcm_DifferenceVariance	1
exponential_glcm_Idn	1
exponential_glcm_Idm	1
exponential_glcm_Correlation	1
exponential_glcm_Autocorrelation	1
exponential_glcm_SumEntropy	1
exponential_glcm_MCC	1
exponential_glcm_SumSquares	1
exponential_glcm_ClusterProminence	1
exponential_glcm_Imc2	1
exponential_glcm_Imc1	1
exponential_glcm_DifferenceAverage	1
exponential_glcm_Id	1
exponential_glcm_ClusterTendency	1
exponential_gldm_GrayLevelVariance	1
exponential_gldm_HighGrayLevelEmphasis	1
exponential_gldm_DependenceEntropy	0.989946
exponential_gldm_DependenceNonUniformity	0.992814
exponential_gldm_GrayLevelNonUniformity	0.992866
exponential_gldm_SmallDependenceEmphasis	0.988566
exponential_gldm_SmallDependenceHighGrayLevelEmphasis	0.988566
exponential_gldm_DependenceNonUniformityNormalized	0.990039
exponential_gldm_LargeDependenceEmphasis	0.989578
exponential_gldm_LargeDependenceLowGrayLevelEmphasis	0.989578
exponential_gldm_DependenceVariance	0.988993
exponential_gldm_LargeDependenceHighGrayLevelEmphasis	0.989578
exponential_gldm_SmallDependenceLowGrayLevelEmphasis	0.988566
exponential_gldm_LowGrayLevelEmphasis	1
exponential_glrlm_ShortRunLowGrayLevelEmphasis	0.945441
exponential_glrlm_GrayLevelVariance	1
exponential_glrlm_LowGrayLevelRunEmphasis	1
exponential_glrlm_GrayLevelNonUniformityNormalized	1
exponential_glrlm_RunVariance	0.99538
exponential_glrlm_GrayLevelNonUniformity	0.984844
exponential_glrlm_LongRunEmphasis	0.99155
exponential_glrlm_ShortRunHighGrayLevelEmphasis	0.945441
exponential_glrlm_RunLengthNonUniformity	0.929892
exponential_glrlm_ShortRunEmphasis	0.945441
exponential_glrlm_LongRunHighGrayLevelEmphasis	0.99155
exponential_glrlm_RunPercentage	0.989541
exponential_glrlm_LongRunLowGrayLevelEmphasis	0.99155
exponential_glrlm_RunEntropy	0.991923
exponential_glrlm_HighGrayLevelRunEmphasis	1
exponential_glrlm_RunLengthNonUniformityNormalized	0.974602
exponential_glszm_GrayLevelVariance	1
exponential_glszm_ZoneVariance	0.000221174
exponential_glszm_GrayLevelNonUniformityNormalized	1
exponential_glszm_SizeZoneNonUniformityNormalized	0.658824
exponential_glszm_SizeZoneNonUniformity	1
exponential_glszm_GrayLevelNonUniformity	0.658824
exponential_glszm_LargeAreaEmphasis	0.983386
exponential_glszm_SmallAreaHighGrayLevelEmphasis	0.688285
exponential_glszm_ZonePercentage	0.989249
exponential_glszm_LargeAreaLowGrayLevelEmphasis	0.983386
exponential_glszm_LargeAreaHighGrayLevelEmphasis	0.983386
exponential_glszm_HighGrayLevelZoneEmphasis	1
exponential_glszm_SmallAreaEmphasis	0.688285
exponential_glszm_LowGrayLevelZoneEmphasis	1
exponential_glszm_ZoneEntropy	0.658824
exponential_glszm_SmallAreaLowGrayLevelEmphasis	0.688285
exponential_ngtdm_Coarseness	1
exponential_ngtdm_Complexity	1
exponential_ngtdm_Strength	1
exponential_ngtdm_Contrast	1
exponential_ngtdm_Busyness	1
gradient_firstorder_InterquartileRange	0.970067
gradient_firstorder_Skewness	0.880405
gradient_firstorder_Uniformity	1
gradient_firstorder_Median	0.996267
gradient_firstorder_Energy	0.989803
gradient_firstorder_RobustMeanAbsoluteDeviation	0.973277
gradient_firstorder_MeanAbsoluteDeviation	0.978223
gradient_firstorder_TotalEnergy	0.989803
gradient_firstorder_Maximum	0.97271
gradient_firstorder_RootMeanSquared	0.986651
gradient_firstorder_90Percentile	0.980546
gradient_firstorder_Minimum	0.999597
gradient_firstorder_Entropy	1
gradient_firstorder_Range	0.972783
gradient_firstorder_Variance	0.987488
gradient_firstorder_10Percentile	0.991184
gradient_firstorder_Kurtosis	0.706674
gradient_firstorder_Mean	0.989589
gradient_glcm_JointAverage	1
gradient_glcm_SumAverage	1
gradient_glcm_JointEntropy	1
gradient_glcm_ClusterShade	1
gradient_glcm_MaximumProbability	1
gradient_glcm_Idmn	1
gradient_glcm_JointEnergy	1
gradient_glcm_Contrast	1
gradient_glcm_DifferenceEntropy	1
gradient_glcm_InverseVariance	1
gradient_glcm_DifferenceVariance	1
gradient_glcm_Idn	1
gradient_glcm_Idm	1
gradient_glcm_Correlation	1
gradient_glcm_Autocorrelation	1
gradient_glcm_SumEntropy	1
gradient_glcm_MCC	1
gradient_glcm_SumSquares	1
gradient_glcm_ClusterProminence	1
gradient_glcm_Imc2	1
gradient_glcm_Imc1	1
gradient_glcm_DifferenceAverage	1
gradient_glcm_Id	1
gradient_glcm_ClusterTendency	1
gradient_gldm_GrayLevelVariance	1
gradient_gldm_HighGrayLevelEmphasis	1
gradient_gldm_DependenceEntropy	0.989946
gradient_gldm_DependenceNonUniformity	0.992814
gradient_gldm_GrayLevelNonUniformity	0.992866
gradient_gldm_SmallDependenceEmphasis	0.988566
gradient_gldm_SmallDependenceHighGrayLevelEmphasis	0.988566
gradient_gldm_DependenceNonUniformityNormalized	0.990039
gradient_gldm_LargeDependenceEmphasis	0.989578
gradient_gldm_LargeDependenceLowGrayLevelEmphasis	0.989578
gradient_gldm_DependenceVariance	0.988993
gradient_gldm_LargeDependenceHighGrayLevelEmphasis	0.989578
gradient_gldm_SmallDependenceLowGrayLevelEmphasis	0.988566
gradient_gldm_LowGrayLevelEmphasis	1
gradient_glrlm_ShortRunLowGrayLevelEmphasis	0.945441
gradient_glrlm_GrayLevelVariance	1
gradient_glrlm_LowGrayLevelRunEmphasis	1
gradient_glrlm_GrayLevelNonUniformityNormalized	1
gradient_glrlm_RunVariance	0.99538
gradient_glrlm_GrayLevelNonUniformity	0.984844
gradient_glrlm_LongRunEmphasis	0.99155
gradient_glrlm_ShortRunHighGrayLevelEmphasis	0.945441
gradient_glrlm_RunLengthNonUniformity	0.929892
gradient_glrlm_ShortRunEmphasis	0.945441
gradient_glrlm_LongRunHighGrayLevelEmphasis	0.99155
gradient_glrlm_RunPercentage	0.989541
gradient_glrlm_LongRunLowGrayLevelEmphasis	0.99155
gradient_glrlm_RunEntropy	0.991923
gradient_glrlm_HighGrayLevelRunEmphasis	1
gradient_glrlm_RunLengthNonUniformityNormalized	0.974602
gradient_glszm_GrayLevelVariance	1
gradient_glszm_ZoneVariance	0.000221174
gradient_glszm_GrayLevelNonUniformityNormalized	1
gradient_glszm_SizeZoneNonUniformityNormalized	0.658824
gradient_glszm_SizeZoneNonUniformity	1
gradient_glszm_GrayLevelNonUniformity	0.658824
gradient_glszm_LargeAreaEmphasis	0.983386
gradient_glszm_SmallAreaHighGrayLevelEmphasis	0.688285
gradient_glszm_ZonePercentage	0.989249
gradient_glszm_LargeAreaLowGrayLevelEmphasis	0.983386
gradient_glszm_LargeAreaHighGrayLevelEmphasis	0.983386
gradient_glszm_HighGrayLevelZoneEmphasis	1
gradient_glszm_SmallAreaEmphasis	0.688285
gradient_glszm_LowGrayLevelZoneEmphasis	1
gradient_glszm_ZoneEntropy	0.658824
gradient_glszm_SmallAreaLowGrayLevelEmphasis	0.688285
gradient_ngtdm_Coarseness	1
gradient_ngtdm_Complexity	1
gradient_ngtdm_Strength	1
gradient_ngtdm_Contrast	1
gradient_ngtdm_Busyness	1
square_firstorder_InterquartileRange	0.985212
square_firstorder_Skewness	0.930379
square_firstorder_Uniformity	1
square_firstorder_Median	0.997356
square_firstorder_Energy	0.981405
square_firstorder_RobustMeanAbsoluteDeviation	0.985526
square_firstorder_MeanAbsoluteDeviation	0.98703
square_firstorder_TotalEnergy	0.981405
square_firstorder_Maximum	0.258018
square_firstorder_RootMeanSquared	0.994318
square_firstorder_90Percentile	0.995551
square_firstorder_Minimum	1
square_firstorder_Entropy	1
square_firstorder_Range	0.258558
square_firstorder_Variance	0.994506
square_firstorder_10Percentile	0.97101
square_firstorder_Kurtosis	0.750156
square_firstorder_Mean	0.993784
square_glcm_JointAverage	1
square_glcm_SumAverage	1
square_glcm_JointEntropy	1
square_glcm_ClusterShade	1
square_glcm_MaximumProbability	1
square_glcm_Idmn	1
square_glcm_JointEnergy	1
square_glcm_Contrast	1
square_glcm_DifferenceEntropy	1
square_glcm_InverseVariance	1
square_glcm_DifferenceVariance	1
square_glcm_Idn	1
square_glcm_Idm	1
square_glcm_Correlation	1
square_glcm_Autocorrelation	1
square_glcm_SumEntropy	1
square_glcm_MCC	1
square_glcm_SumSquares	1
square_glcm_ClusterProminence	1
square_glcm_Imc2	1
square_glcm_Imc1	1
square_glcm_DifferenceAverage	1
square_glcm_Id	1
square_glcm_ClusterTendency	1
square_gldm_GrayLevelVariance	1
square_gldm_HighGrayLevelEmphasis	1
square_gldm_DependenceEntropy	0.989946
square_gldm_DependenceNonUniformity	0.992814
square_gldm_GrayLevelNonUniformity	0.992866
square_gldm_SmallDependenceEmphasis	0.988566
square_gldm_SmallDependenceHighGrayLevelEmphasis	0.988566
square_gldm_DependenceNonUniformityNormalized	0.990039
square_gldm_LargeDependenceEmphasis	0.989578
square_gldm_LargeDependenceLowGrayLevelEmphasis	0.989578
square_gldm_DependenceVariance	0.988993
square_gldm_LargeDependenceHighGrayLevelEmphasis	0.989578
square_gldm_SmallDependenceLowGrayLevelEmphasis	0.988566
square_gldm_LowGrayLevelEmphasis	1
square_glrlm_ShortRunLowGrayLevelEmphasis	0.945441
square_glrlm_GrayLevelVariance	1
square_glrlm_LowGrayLevelRunEmphasis	1
square_glrlm_GrayLevelNonUniformityNormalized	1
square_glrlm_RunVariance	0.99538
square_glrlm_GrayLevelNonUniformity	0.984844
square_glrlm_LongRunEmphasis	0.99155
square_glrlm_ShortRunHighGrayLevelEmphasis	0.945441
square_glrlm_RunLengthNonUniformity	0.929892
square_glrlm_ShortRunEmphasis	0.945441
square_glrlm_LongRunHighGrayLevelEmphasis	0.99155
square_glrlm_RunPercentage	0.989541
square_glrlm_LongRunLowGrayLevelEmphasis	0.99155
square_glrlm_RunEntropy	0.991923
square_glrlm_HighGrayLevelRunEmphasis	1
square_glrlm_RunLengthNonUniformityNormalized	0.974602
square_glszm_GrayLevelVariance	1
square_glszm_ZoneVariance	0.000221174
square_glszm_GrayLevelNonUniformityNormalized	1
square_glszm_SizeZoneNonUniformityNormalized	0.658824
square_glszm_SizeZoneNonUniformity	1
square_glszm_GrayLevelNonUniformity	0.658824
square_glszm_LargeAreaEmphasis	0.983386
square_glszm_SmallAreaHighGrayLevelEmphasis	0.688285
square_glszm_ZonePercentage	0.989249
square_glszm_LargeAreaLowGrayLevelEmphasis	0.983386
square_glszm_LargeAreaHighGrayLevelEmphasis	0.983386
square_glszm_HighGrayLevelZoneEmphasis	1
square_glszm_SmallAreaEmphasis	0.688285
square_glszm_LowGrayLevelZoneEmphasis	1
square_glszm_ZoneEntropy	0.658824
square_glszm_SmallAreaLowGrayLevelEmphasis	0.688285
square_ngtdm_Coarseness	1
square_ngtdm_Complexity	1
square_ngtdm_Strength	1
square_ngtdm_Contrast	1
square_ngtdm_Busyness	1
squareroot_firstorder_InterquartileRange	0.985678
squareroot_firstorder_Skewness	0.858803
squareroot_firstorder_Uniformity	0.996229
squareroot_firstorder_Median	0.996408
squareroot_firstorder_Energy	0.990233
squareroot_firstorder_RobustMeanAbsoluteDeviation	0.994188
squareroot_firstorder_MeanAbsoluteDeviation	0.996677
squareroot_firstorder_TotalEnergy	0.990233
squareroot_firstorder_Maximum	0.727673
squareroot_firstorder_RootMeanSquared	0.99246
squareroot_firstorder_90Percentile	0.995483
squareroot_firstorder_Minimum	0.978944
squareroot_firstorder_Entropy	0.996993
squareroot_firstorder_Range	0.85923
squareroot_firstorder_Variance	0.997557
squareroot_firstorder_10Percentile	0.980737
squareroot_firstorder_Kurtosis	0.54244
squareroot_firstorder_Mean	0.995879
squareroot_glcm_JointAverage	0.99699
squareroot_glcm_SumAverage	0.99699
squareroot_glcm_JointEntropy	0.995988
squareroot_glcm_ClusterShade	0.989277
squareroot_glcm_MaximumProbability	0.992061
squareroot_glcm_Idmn	0.99318
squareroot_glcm_JointEnergy	0.995386
squareroot_glcm_Contrast	0.99318
squareroot_glcm_DifferenceEntropy	0.993844
squareroot_glcm_InverseVariance	0.99318
squareroot_glcm_DifferenceVariance	0.993284
squareroot_glcm_Idn	0.99318
squareroot_glcm_Idm	0.99318
squareroot_glcm_Correlation	0.97071
squareroot_glcm_Autocorrelation	0.996932
squareroot_glcm_SumEntropy	0.996123
squareroot_glcm_MCC	0.97071
squareroot_glcm_SumSquares	0.995612
squareroot_glcm_ClusterProminence	0.997337
squareroot_glcm_Imc2	0.99832
squareroot_glcm_Imc1	0.979111
squareroot_glcm_DifferenceAverage	0.99318
squareroot_glcm_Id	0.99318
squareroot_glcm_ClusterTendency	0.995752
squareroot_gldm_GrayLevelVariance	0.996229
squareroot_gldm_HighGrayLevelEmphasis	0.997341
squareroot_gldm_DependenceEntropy	0.991935
squareroot_gldm_DependenceNonUniformity	0.992383
squareroot_gldm_GrayLevelNonUniformity	0.988784
squareroot_gldm_SmallDependenceEmphasis	0.956133
squareroot_gldm_SmallDependenceHighGrayLevelEmphasis	0.994906
squareroot_gldm_DependenceNonUniformityNormalized	0.987844
squareroot_gldm_LargeDependenceEmphasis	0.989258
squareroot_gldm_LargeDependenceLowGrayLevelEmphasis	0.997612
squareroot_gldm_DependenceVariance	0.97857
squareroot_gldm_LargeDependenceHighGrayLevelEmphasis	0.995033
squareroot_gldm_SmallDependenceLowGrayLevelEmphasis	0.957087
squareroot_gldm_LowGrayLevelEmphasis	0.997341
squareroot_glrlm_ShortRunLowGrayLevelEmphasis	0.916873
squareroot_glrlm_GrayLevelVariance	0.991945
squareroot_glrlm_LowGrayLevelRunEmphasis	0.996129
squareroot_glrlm_GrayLevelNonUniformityNormalized	0.991945
squareroot_glrlm_RunVariance	0.995307
squareroot_glrlm_GrayLevelNonUniformity	0.987327
squareroot_glrlm_LongRunEmphasis	0.990047
squareroot_glrlm_ShortRunHighGrayLevelEmphasis	0.937604
squareroot_glrlm_RunLengthNonUniformity	0.992087
squareroot_glrlm_ShortRunEmphasis	0.937584
squareroot_glrlm_LongRunHighGrayLevelEmphasis	0.988357
squareroot_glrlm_RunPercentage	0.989985
squareroot_glrlm_LongRunLowGrayLevelEmphasis	0.997063
squareroot_glrlm_RunEntropy	0.986694
squareroot_glrlm_HighGrayLevelRunEmphasis	0.996129
squareroot_glrlm_RunLengthNonUniformityNormalized	0.967092
squareroot_glszm_GrayLevelVariance	0.620848
squareroot_glszm_ZoneVariance	0.534343
squareroot_glszm_GrayLevelNonUniformityNormalized	0.620848
squareroot_glszm_SizeZoneNonUniformityNormalized	0.93229
squareroot_glszm_SizeZoneNonUniformity	0.689892
squareroot_glszm_GrayLevelNonUniformity	0.664715
squareroot_glszm_LargeAreaEmphasis	0.433026
squareroot_glszm_SmallAreaHighGrayLevelEmphasis	0.74535
squareroot_glszm_ZonePercentage	0.801119
squareroot_glszm_LargeAreaLowGrayLevelEmphasis	0.387058
squareroot_glszm_LargeAreaHighGrayLevelEmphasis	0.497253
squareroot_glszm_HighGrayLevelZoneEmphasis	0.695212
squareroot_glszm_SmallAreaEmphasis	0.675338
squareroot_glszm_LowGrayLevelZoneEmphasis	0.695212
squareroot_glszm_ZoneEntropy	0.801137
squareroot_glszm_SmallAreaLowGrayLevelEmphasis	0.604673
squareroot_ngtdm_Coarseness	1
squareroot_ngtdm_Complexity	0.992975
squareroot_ngtdm_Strength	0.793187
squareroot_ngtdm_Contrast	0.992376
squareroot_ngtdm_Busyness	0.823556
lbp-2D_firstorder_InterquartileRange	0.94967
lbp-2D_firstorder_Skewness	0.988285
lbp-2D_firstorder_Uniformity	1
lbp-2D_firstorder_Median	0.833333
lbp-2D_firstorder_Energy	0.994865
lbp-2D_firstorder_RobustMeanAbsoluteDeviation	0.970776
lbp-2D_firstorder_MeanAbsoluteDeviation	0.99289
lbp-2D_firstorder_TotalEnergy	0.994865
lbp-2D_firstorder_Maximum	1
lbp-2D_firstorder_RootMeanSquared	0.990959
lbp-2D_firstorder_90Percentile	0.954403
lbp-2D_firstorder_Minimum	1
lbp-2D_firstorder_Entropy	1
lbp-2D_firstorder_Range	1
lbp-2D_firstorder_Variance	0.991876
lbp-2D_firstorder_10Percentile	0.874459
lbp-2D_firstorder_Kurtosis	0.995072
lbp-2D_firstorder_Mean	0.987733
lbp-2D_glcm_JointAverage	1
lbp-2D_glcm_SumAverage	1
lbp-2D_glcm_JointEntropy	1
lbp-2D_glcm_ClusterShade	1
lbp-2D_glcm_MaximumProbability	1
lbp-2D_glcm_Idmn	1
lbp-2D_glcm_JointEnergy	1
lbp-2D_glcm_Contrast	1
lbp-2D_glcm_DifferenceEntropy	1
lbp-2D_glcm_InverseVariance	1
lbp-2D_glcm_DifferenceVariance	1
lbp-2D_glcm_Idn	1
lbp-2D_glcm_Idm	1
lbp-2D_glcm_Correlation	1
lbp-2D_glcm_Autocorrelation	1
lbp-2D_glcm_SumEntropy	1
lbp-2D_glcm_MCC	1
lbp-2D_glcm_SumSquares	1
lbp-2D_glcm_ClusterProminence	1
lbp-2D_glcm_Imc2	1
lbp-2D_glcm_Imc1	1
lbp-2D_glcm_DifferenceAverage	1
lbp-2D_glcm_Id	1
lbp-2D_glcm_ClusterTendency	1
lbp-2D_gldm_GrayLevelVariance	1
lbp-2D_gldm_HighGrayLevelEmphasis	1
lbp-2D_gldm_DependenceEntropy	0.989946
lbp-2D_gldm_DependenceNonUniformity	0.992814
lbp-2D_gldm_GrayLevelNonUniformity	0.992866
lbp-2D_gldm_SmallDependenceEmphasis	0.988566
lbp-2D_gldm_SmallDependenceHighGrayLevelEmphasis	0.988566
lbp-2D_gldm_DependenceNonUniformityNormalized	0.990039
lbp-2D_gldm_LargeDependenceEmphasis	0.989578
lbp-2D_gldm_LargeDependenceLowGrayLevelEmphasis	0.989578
lbp-2D_gldm_DependenceVariance	0.988993
lbp-2D_gldm_LargeDependenceHighGrayLevelEmphasis	0.989578
lbp-2D_gldm_SmallDependenceLowGrayLevelEmphasis	0.988566
lbp-2D_gldm_LowGrayLevelEmphasis	1
lbp-2D_glrlm_ShortRunLowGrayLevelEmphasis	0.945441
lbp-2D_glrlm_GrayLevelVariance	1
lbp-2D_glrlm_LowGrayLevelRunEmphasis	1
lbp-2D_glrlm_GrayLevelNonUniformityNormalized	1
lbp-2D_glrlm_RunVariance	0.99538
lbp-2D_glrlm_GrayLevelNonUniformity	0.984844
lbp-2D_glrlm_LongRunEmphasis	0.99155
lbp-2D_glrlm_ShortRunHighGrayLevelEmphasis	0.945441
lbp-2D_glrlm_RunLengthNonUniformity	0.929892
lbp-2D_glrlm_ShortRunEmphasis	0.945441
lbp-2D_glrlm_LongRunHighGrayLevelEmphasis	0.99155
lbp-2D_glrlm_RunPercentage	0.989541
lbp-2D_glrlm_LongRunLowGrayLevelEmphasis	0.99155
lbp-2D_glrlm_RunEntropy	0.991923
lbp-2D_glrlm_HighGrayLevelRunEmphasis	1
lbp-2D_glrlm_RunLengthNonUniformityNormalized	0.974602
lbp-2D_glszm_GrayLevelVariance	1
lbp-2D_glszm_ZoneVariance	0.000221174
lbp-2D_glszm_GrayLevelNonUniformityNormalized	1
lbp-2D_glszm_SizeZoneNonUniformityNormalized	0.658824
lbp-2D_glszm_SizeZoneNonUniformity	1
lbp-2D_glszm_GrayLevelNonUniformity	0.658824
lbp-2D_glszm_LargeAreaEmphasis	0.983386
lbp-2D_glszm_SmallAreaHighGrayLevelEmphasis	0.688285
lbp-2D_glszm_ZonePercentage	0.989249
lbp-2D_glszm_LargeAreaLowGrayLevelEmphasis	0.983386
lbp-2D_glszm_LargeAreaHighGrayLevelEmphasis	0.983386
lbp-2D_glszm_HighGrayLevelZoneEmphasis	1
lbp-2D_glszm_SmallAreaEmphasis	0.688285
lbp-2D_glszm_LowGrayLevelZoneEmphasis	1
lbp-2D_glszm_ZoneEntropy	0.658824
lbp-2D_glszm_SmallAreaLowGrayLevelEmphasis	0.688285
lbp-2D_ngtdm_Coarseness	1
lbp-2D_ngtdm_Complexity	1
lbp-2D_ngtdm_Strength	1
lbp-2D_ngtdm_Contrast	1
lbp-2D_ngtdm_Busyness	1
wavelet-LHL_firstorder_InterquartileRange	0.990841
wavelet-LHL_firstorder_Skewness	0.917368
wavelet-LHL_firstorder_Uniformity	0.955944
wavelet-LHL_firstorder_Median	0.923232
wavelet-LHL_firstorder_Energy	0.993585
wavelet-LHL_firstorder_RobustMeanAbsoluteDeviation	0.987185
wavelet-LHL_firstorder_MeanAbsoluteDeviation	0.973791
wavelet-LHL_firstorder_TotalEnergy	0.993585
wavelet-LHL_firstorder_Maximum	0.935517
wavelet-LHL_firstorder_RootMeanSquared	0.973351
wavelet-LHL_firstorder_90Percentile	0.975875
wavelet-LHL_firstorder_Minimum	0.910308
wavelet-LHL_firstorder_Entropy	0.956049
wavelet-LHL_firstorder_Range	0.944141
wavelet-LHL_firstorder_Variance	0.971174
wavelet-LHL_firstorder_10Percentile	0.973597
wavelet-LHL_firstorder_Kurtosis	0.949817
wavelet-LHL_firstorder_Mean	0.889622
wavelet-LHL_glcm_JointAverage	0.948675
wavelet-LHL_glcm_SumAverage	0.948675
wavelet-LHL_glcm_JointEntropy	0.975988
wavelet-LHL_glcm_ClusterShade	0.92554
wavelet-LHL_glcm_MaximumProbability	0.939682
wavelet-LHL_glcm_Idmn	0.99173
wavelet-LHL_glcm_JointEnergy	0.969224
wavelet-LHL_glcm_Contrast	0.99173
wavelet-LHL_glcm_DifferenceEntropy	0.989219
wavelet-LHL_glcm_InverseVariance	0.99173
wavelet-LHL_glcm_DifferenceVariance	0.989517
wavelet-LHL_glcm_Idn	0.99173
wavelet-LHL_glcm_Idm	0.99173
wavelet-LHL_glcm_Correlation	0.992453
wavelet-LHL_glcm_Autocorrelation	0.955222
wavelet-LHL_glcm_SumEntropy	0.979373
wavelet-LHL_glcm_MCC	0.985236
wavelet-LHL_glcm_SumSquares	0.947865
wavelet-LHL_glcm_ClusterProminence	0.992175
wavelet-LHL_glcm_Imc2	0.98438
wavelet-LHL_glcm_Imc1	0.991023
wavelet-LHL_glcm_DifferenceAverage	0.99173
wavelet-LHL_glcm_Id	0.99173
wavelet-LHL_glcm_ClusterTendency	0.992515
wavelet-LHL_gldm_GrayLevelVariance	0.955944
wavelet-LHL_gldm_HighGrayLevelEmphasis	0.955702
wavelet-LHL_gldm_DependenceEntropy	0.979505
wavelet-LHL_gldm_DependenceNonUniformity	0.994338
wavelet-LHL_gldm_GrayLevelNonUniformity	0.992844
wavelet-LHL_gldm_SmallDependenceEmphasis	0.965952
wavelet-LHL_gldm_SmallDependenceHighGrayLevelEmphasis	0.964017
wavelet-LHL_gldm_DependenceNonUniformityNormalized	0.980119
wavelet-LHL_gldm_LargeDependenceEmphasis	0.987779
wavelet-LHL_gldm_LargeDependenceLowGrayLevelEmphasis	0.956706
wavelet-LHL_gldm_DependenceVariance	0.980525
wavelet-LHL_gldm_LargeDependenceHighGrayLevelEmphasis	0.988362
wavelet-LHL_gldm_SmallDependenceLowGrayLevelEmphasis	0.944665
wavelet-LHL_gldm_LowGrayLevelEmphasis	0.955702
wavelet-LHL_glrlm_ShortRunLowGrayLevelEmphasis	0.95793
wavelet-LHL_glrlm_GrayLevelVariance	0.779667
wavelet-LHL_glrlm_LowGrayLevelRunEmphasis	0.882836
wavelet-LHL_glrlm_GrayLevelNonUniformityNormalized	0.779667
wavelet-LHL_glrlm_RunVariance	0.993266
wavelet-LHL_glrlm_GrayLevelNonUniformity	0.993866
wavelet-LHL_glrlm_LongRunEmphasis	0.992802
wavelet-LHL_glrlm_ShortRunHighGrayLevelEmphasis	0.982945
wavelet-LHL_glrlm_RunLengthNonUniformity	0.995034
wavelet-LHL_glrlm_ShortRunEmphasis	0.987967
wavelet-LHL_glrlm_LongRunHighGrayLevelEmphasis	0.995535
wavelet-LHL_glrlm_RunPercentage	0.98733
wavelet-LHL_glrlm_LongRunLowGrayLevelEmphasis	0.980045
wavelet-LHL_glrlm_RunEntropy	0.987314
wavelet-LHL_glrlm_HighGrayLevelRunEmphasis	0.882836
wavelet-LHL_glrlm_RunLengthNonUniformityNormalized	0.988313
wavelet-LHL_glszm_GrayLevelVariance	0.639012
wavelet-LHL_glszm_ZoneVariance	0.984195
wavelet-LHL_glszm_GrayLevelNonUniformityNormalized	0.639012
wavelet-LHL_glszm_SizeZoneNonUniformityNormalized	0.487293
wavelet-LHL_glszm_SizeZoneNonUniformity	0.94759
wavelet-LHL_glszm_GrayLevelNonUniformity	0.927889
wavelet-LHL_glszm_LargeAreaEmphasis	0.984081
wavelet-LHL_glszm_SmallAreaHighGrayLevelEmphasis	0.194045
wavelet-LHL_glszm_ZonePercentage	0.88759
wavelet-LHL_glszm_LargeAreaLowGrayLevelEmphasis	0.982609
wavelet-LHL_glszm_LargeAreaHighGrayLevelEmphasis	0.985411
wavelet-LHL_glszm_HighGrayLevelZoneEmphasis	0.535988
wavelet-LHL_glszm_SmallAreaEmphasis	0.434033
wavelet-LHL_glszm_LowGrayLevelZoneEmphasis	0.535988
wavelet-LHL_glszm_ZoneEntropy	0.783578
wavelet-LHL_glszm_SmallAreaLowGrayLevelEmphasis	0.629793
wavelet-LHL_ngtdm_Coarseness	0.991208
wavelet-LHL_ngtdm_Complexity	0.992023
wavelet-LHL_ngtdm_Strength	0.991147
wavelet-LHL_ngtdm_Contrast	0.991361
wavelet-LHL_ngtdm_Busyness	0.989269
wavelet-LHH_firstorder_InterquartileRange	0.991284
wavelet-LHH_firstorder_Skewness	0.148688
wavelet-LHH_firstorder_Uniformity	0.795913
wavelet-LHH_firstorder_Median	0.911198
wavelet-LHH_firstorder_Energy	0.988931
wavelet-LHH_firstorder_RobustMeanAbsoluteDeviation	0.988929
wavelet-LHH_firstorder_MeanAbsoluteDeviation	0.980487
wavelet-LHH_firstorder_TotalEnergy	0.988931
wavelet-LHH_firstorder_Maximum	0.952533
wavelet-LHH_firstorder_RootMeanSquared	0.968807
wavelet-LHH_firstorder_90Percentile	0.979804
wavelet-LHH_firstorder_Minimum	0.880116
wavelet-LHH_firstorder_Entropy	0.795735
wavelet-LHH_firstorder_Range	0.93666
wavelet-LHH_firstorder_Variance	0.974456
wavelet-LHH_firstorder_10Percentile	0.983396
wavelet-LHH_firstorder_Kurtosis	0.980609
wavelet-LHH_firstorder_Mean	0.847865
wavelet-LHH_glcm_JointAverage	0.833898
wavelet-LHH_glcm_SumAverage	0.833898
wavelet-LHH_glcm_JointEntropy	0.99414
wavelet-LHH_glcm_ClusterShade	0.860542
wavelet-LHH_glcm_MaximumProbability	0.974241
wavelet-LHH_glcm_Idmn	0.994619
wavelet-LHH_glcm_JointEnergy	0.994585
wavelet-LHH_glcm_Contrast	0.994619
wavelet-LHH_glcm_DifferenceEntropy	0.990819
wavelet-LHH_glcm_InverseVariance	0.994619
wavelet-LHH_glcm_DifferenceVariance	0.990796
wavelet-LHH_glcm_Idn	0.994619
wavelet-LHH_glcm_Idm	0.994619
wavelet-LHH_glcm_Correlation	0.994422
wavelet-LHH_glcm_Autocorrelation	0.935806
wavelet-LHH_glcm_SumEntropy	0.991293
wavelet-LHH_glcm_MCC	0.990171
wavelet-LHH_glcm_SumSquares	0.653594
wavelet-LHH_glcm_ClusterProminence	0.994688
wavelet-LHH_glcm_Imc2	0.989836
wavelet-LHH_glcm_Imc1	0.989239
wavelet-LHH_glcm_DifferenceAverage	0.994619
wavelet-LHH_glcm_Id	0.994619
wavelet-LHH_glcm_ClusterTendency	0.993845
wavelet-LHH_gldm_GrayLevelVariance	0.795913
wavelet-LHH_gldm_HighGrayLevelEmphasis	0.877554
wavelet-LHH_gldm_DependenceEntropy	0.987349
wavelet-LHH_gldm_DependenceNonUniformity	0.994523
wavelet-LHH_gldm_GrayLevelNonUniformity	0.992865
wavelet-LHH_gldm_SmallDependenceEmphasis	0.977471
wavelet-LHH_gldm_SmallDependenceHighGrayLevelEmphasis	0.96059
wavelet-LHH_gldm_DependenceNonUniformityNormalized	0.987896
wavelet-LHH_gldm_LargeDependenceEmphasis	0.991556
wavelet-LHH_gldm_LargeDependenceLowGrayLevelEmphasis	0.986517
wavelet-LHH_gldm_DependenceVariance	0.990871
wavelet-LHH_gldm_LargeDependenceHighGrayLevelEmphasis	0.984904
wavelet-LHH_gldm_SmallDependenceLowGrayLevelEmphasis	0.974824
wavelet-LHH_gldm_LowGrayLevelEmphasis	0.877554
wavelet-LHH_glrlm_ShortRunLowGrayLevelEmphasis	0.977155
wavelet-LHH_glrlm_GrayLevelVariance	0.535763
wavelet-LHH_glrlm_LowGrayLevelRunEmphasis	0.708358
wavelet-LHH_glrlm_GrayLevelNonUniformityNormalized	0.535766
wavelet-LHH_glrlm_RunVariance	0.992711
wavelet-LHH_glrlm_GrayLevelNonUniformity	0.993862
wavelet-LHH_glrlm_LongRunEmphasis	0.994612
wavelet-LHH_glrlm_ShortRunHighGrayLevelEmphasis	0.983675
wavelet-LHH_glrlm_RunLengthNonUniformity	0.995141
wavelet-LHH_glrlm_ShortRunEmphasis	0.988409
wavelet-LHH_glrlm_LongRunHighGrayLevelEmphasis	0.991691
wavelet-LHH_glrlm_RunPercentage	0.990366
wavelet-LHH_glrlm_LongRunLowGrayLevelEmphasis	0.994685
wavelet-LHH_glrlm_RunEntropy	0.990935
wavelet-LHH_glrlm_HighGrayLevelRunEmphasis	0.708358
wavelet-LHH_glrlm_RunLengthNonUniformityNormalized	0.9905
wavelet-LHH_glszm_GrayLevelVariance	0.078215
wavelet-LHH_glszm_ZoneVariance	0.989901
wavelet-LHH_glszm_GrayLevelNonUniformityNormalized	0.078215
wavelet-LHH_glszm_SizeZoneNonUniformityNormalized	0.63916
wavelet-LHH_glszm_SizeZoneNonUniformity	0.843608
wavelet-LHH_glszm_GrayLevelNonUniformity	0.915399
wavelet-LHH_glszm_LargeAreaEmphasis	0.988157
wavelet-LHH_glszm_SmallAreaHighGrayLevelEmphasis	0.542887
wavelet-LHH_glszm_ZonePercentage	0.888237
wavelet-LHH_glszm_LargeAreaLowGrayLevelEmphasis	0.987919
wavelet-LHH_glszm_LargeAreaHighGrayLevelEmphasis	0.988386
wavelet-LHH_glszm_HighGrayLevelZoneEmphasis	0.353074
wavelet-LHH_glszm_SmallAreaEmphasis	0.6063
wavelet-LHH_glszm_LowGrayLevelZoneEmphasis	0.353074
wavelet-LHH_glszm_ZoneEntropy	0.741617
wavelet-LHH_glszm_SmallAreaLowGrayLevelEmphasis	0.206018
wavelet-LHH_ngtdm_Coarseness	0.991722
wavelet-LHH_ngtdm_Complexity	0.994632
wavelet-LHH_ngtdm_Strength	0.991699
wavelet-LHH_ngtdm_Contrast	0.994722
wavelet-LHH_ngtdm_Busyness	0.994201
wavelet-HLL_firstorder_InterquartileRange	0.99667
wavelet-HLL_firstorder_Skewness	0.847273
wavelet-HLL_firstorder_Uniformity	0.987676
wavelet-HLL_firstorder_Median	0.929313
wavelet-HLL_firstorder_Energy	0.989325
wavelet-HLL_firstorder_RobustMeanAbsoluteDeviation	0.995449
wavelet-HLL_firstorder_MeanAbsoluteDeviation	0.98916
wavelet-HLL_firstorder_TotalEnergy	0.989325
wavelet-HLL_firstorder_Maximum	0.981308
wavelet-HLL_firstorder_RootMeanSquared	0.98412
wavelet-HLL_firstorder_90Percentile	0.986599
wavelet-HLL_firstorder_Minimum	0.954155
wavelet-HLL_firstorder_Entropy	0.987607
wavelet-HLL_firstorder_Range	0.975686
wavelet-HLL_firstorder_Variance	0.99017
wavelet-HLL_firstorder_10Percentile	0.989532
wavelet-HLL_firstorder_Kurtosis	0.95399
wavelet-HLL_firstorder_Mean	0.970896
wavelet-HLL_glcm_JointAverage	0.975176
wavelet-HLL_glcm_SumAverage	0.975176
wavelet-HLL_glcm_JointEntropy	0.996458
wavelet-HLL_glcm_ClusterShade	0.968418
wavelet-HLL_glcm_MaximumProbability	0.981668
wavelet-HLL_glcm_Idmn	0.994092
wavelet-HLL_glcm_JointEnergy	0.996184
wavelet-HLL_glcm_Contrast	0.994092
wavelet-HLL_glcm_DifferenceEntropy	0.995925
wavelet-HLL_glcm_InverseVariance	0.994092
wavelet-HLL_glcm_DifferenceVariance	0.995937
wavelet-HLL_glcm_Idn	0.994092
wavelet-HLL_glcm_Idm	0.994092
wavelet-HLL_glcm_Correlation	0.994006
wavelet-HLL_glcm_Autocorrelation	0.976664
wavelet-HLL_glcm_SumEntropy	0.989419
wavelet-HLL_glcm_MCC	0.993288
wavelet-HLL_glcm_SumSquares	0.993138
wavelet-HLL_glcm_ClusterProminence	0.9942
wavelet-HLL_glcm_Imc2	0.992887
wavelet-HLL_glcm_Imc1	0.99567
wavelet-HLL_glcm_DifferenceAverage	0.994092
wavelet-HLL_glcm_Id	0.994092
wavelet-HLL_glcm_ClusterTendency	0.993704
wavelet-HLL_gldm_GrayLevelVariance	0.987676
wavelet-HLL_gldm_HighGrayLevelEmphasis	0.977786
wavelet-HLL_gldm_DependenceEntropy	0.978373
wavelet-HLL_gldm_DependenceNonUniformity	0.994768
wavelet-HLL_gldm_GrayLevelNonUniformity	0.992855
wavelet-HLL_gldm_SmallDependenceEmphasis	0.969042
wavelet-HLL_gldm_SmallDependenceHighGrayLevelEmphasis	0.967738
wavelet-HLL_gldm_DependenceNonUniformityNormalized	0.981198
wavelet-HLL_gldm_LargeDependenceEmphasis	0.99207
wavelet-HLL_gldm_LargeDependenceLowGrayLevelEmphasis	0.979999
wavelet-HLL_gldm_DependenceVariance	0.985129
wavelet-HLL_gldm_LargeDependenceHighGrayLevelEmphasis	0.990527
wavelet-HLL_gldm_SmallDependenceLowGrayLevelEmphasis	0.965148
wavelet-HLL_gldm_LowGrayLevelEmphasis	0.977786
wavelet-HLL_glrlm_ShortRunLowGrayLevelEmphasis	0.97691
wavelet-HLL_glrlm_GrayLevelVariance	0.850663
wavelet-HLL_glrlm_LowGrayLevelRunEmphasis	0.885788
wavelet-HLL_glrlm_GrayLevelNonUniformityNormalized	0.850662
wavelet-HLL_glrlm_RunVariance	0.993717
wavelet-HLL_glrlm_GrayLevelNonUniformity	0.993918
wavelet-HLL_glrlm_LongRunEmphasis	0.994132
wavelet-HLL_glrlm_ShortRunHighGrayLevelEmphasis	0.988426
wavelet-HLL_glrlm_RunLengthNonUniformity	0.995175
wavelet-HLL_glrlm_ShortRunEmphasis	0.990899
wavelet-HLL_glrlm_LongRunHighGrayLevelEmphasis	0.994463
wavelet-HLL_glrlm_RunPercentage	0.991698
wavelet-HLL_glrlm_LongRunLowGrayLevelEmphasis	0.988079
wavelet-HLL_glrlm_RunEntropy	0.991556
wavelet-HLL_glrlm_HighGrayLevelRunEmphasis	0.885788
wavelet-HLL_glrlm_RunLengthNonUniformityNormalized	0.991965
wavelet-HLL_glszm_GrayLevelVariance	0.561425
wavelet-HLL_glszm_ZoneVariance	0.983555
wavelet-HLL_glszm_GrayLevelNonUniformityNormalized	0.561425
wavelet-HLL_glszm_SizeZoneNonUniformityNormalized	0.683225
wavelet-HLL_glszm_SizeZoneNonUniformity	0.929643
wavelet-HLL_glszm_GrayLevelNonUniformity	0.946308
wavelet-HLL_glszm_LargeAreaEmphasis	0.982333
wavelet-HLL_glszm_SmallAreaHighGrayLevelEmphasis	0.447594
wavelet-HLL_glszm_ZonePercentage	0.946282
wavelet-HLL_glszm_LargeAreaLowGrayLevelEmphasis	0.979746
wavelet-HLL_glszm_LargeAreaHighGrayLevelEmphasis	0.984606
wavelet-HLL_glszm_HighGrayLevelZoneEmphasis	0.416236
wavelet-HLL_glszm_SmallAreaEmphasis	0.639046
wavelet-HLL_glszm_LowGrayLevelZoneEmphasis	0.416236
wavelet-HLL_glszm_ZoneEntropy	0.775229
wavelet-HLL_glszm_SmallAreaLowGrayLevelEmphasis	0.655764
wavelet-HLL_ngtdm_Coarseness	0.991204
wavelet-HLL_ngtdm_Complexity	0.994251
wavelet-HLL_ngtdm_Strength	0.99112
wavelet-HLL_ngtdm_Contrast	0.994216
wavelet-HLL_ngtdm_Busyness	0.987736
wavelet-LLH_firstorder_InterquartileRange	0.996541
wavelet-LLH_firstorder_Skewness	0.979537
wavelet-LLH_firstorder_Uniformity	0.989121
wavelet-LLH_firstorder_Median	0.992078
wavelet-LLH_firstorder_Energy	0.981753
wavelet-LLH_firstorder_RobustMeanAbsoluteDeviation	0.99614
wavelet-LLH_firstorder_MeanAbsoluteDeviation	0.99462
wavelet-LLH_firstorder_TotalEnergy	0.981753
wavelet-LLH_firstorder_Maximum	0.994823
wavelet-LLH_firstorder_RootMeanSquared	0.992171
wavelet-LLH_firstorder_90Percentile	0.994251
wavelet-LLH_firstorder_Minimum	0.99528
wavelet-LLH_firstorder_Entropy	0.98959
wavelet-LLH_firstorder_Range	0.997353
wavelet-LLH_firstorder_Variance	0.995639
wavelet-LLH_firstorder_10Percentile	0.990237
wavelet-LLH_firstorder_Kurtosis	0.98898
wavelet-LLH_firstorder_Mean	0.981379
wavelet-LLH_glcm_JointAverage	0.98005
wavelet-LLH_glcm_SumAverage	0.98005
wavelet-LLH_glcm_JointEntropy	0.988376
wavelet-LLH_glcm_ClusterShade	0.976218
wavelet-LLH_glcm_MaximumProbability	0.979167
wavelet-LLH_glcm_Idmn	0.990099
wavelet-LLH_glcm_JointEnergy	0.987284
wavelet-LLH_glcm_Contrast	0.990099
wavelet-LLH_glcm_DifferenceEntropy	0.99059
wavelet-LLH_glcm_InverseVariance	0.990099
wavelet-LLH_glcm_DifferenceVariance	0.990621
wavelet-LLH_glcm_Idn	0.990099
wavelet-LLH_glcm_Idm	0.990099
wavelet-LLH_glcm_Correlation	0.991288
wavelet-LLH_glcm_Autocorrelation	0.979684
wavelet-LLH_glcm_SumEntropy	0.987565
wavelet-LLH_glcm_MCC	0.991288
wavelet-LLH_glcm_SumSquares	0.986514
wavelet-LLH_glcm_ClusterProminence	0.984448
wavelet-LLH_glcm_Imc2	0.991174
wavelet-LLH_glcm_Imc1	0.991683
wavelet-LLH_glcm_DifferenceAverage	0.990099
wavelet-LLH_glcm_Id	0.990099
wavelet-LLH_glcm_ClusterTendency	0.988883
wavelet-LLH_gldm_GrayLevelVariance	0.989121
wavelet-LLH_gldm_HighGrayLevelEmphasis	0.983549
wavelet-LLH_gldm_DependenceEntropy	0.985566
wavelet-LLH_gldm_DependenceNonUniformity	0.98688
wavelet-LLH_gldm_GrayLevelNonUniformity	0.992775
wavelet-LLH_gldm_SmallDependenceEmphasis	0.941355
wavelet-LLH_gldm_SmallDependenceHighGrayLevelEmphasis	0.937083
wavelet-LLH_gldm_DependenceNonUniformityNormalized	0.990372
wavelet-LLH_gldm_LargeDependenceEmphasis	0.984737
wavelet-LLH_gldm_LargeDependenceLowGrayLevelEmphasis	0.96959
wavelet-LLH_gldm_DependenceVariance	0.965359
wavelet-LLH_gldm_LargeDependenceHighGrayLevelEmphasis	0.986895
wavelet-LLH_gldm_SmallDependenceLowGrayLevelEmphasis	0.934409
wavelet-LLH_gldm_LowGrayLevelEmphasis	0.983549
wavelet-LLH_glrlm_ShortRunLowGrayLevelEmphasis	0.90438
wavelet-LLH_glrlm_GrayLevelVariance	0.847961
wavelet-LLH_glrlm_LowGrayLevelRunEmphasis	0.894198
wavelet-LLH_glrlm_GrayLevelNonUniformityNormalized	0.847961
wavelet-LLH_glrlm_RunVariance	0.98395
wavelet-LLH_glrlm_GrayLevelNonUniformity	0.994913
wavelet-LLH_glrlm_LongRunEmphasis	0.986962
wavelet-LLH_glrlm_ShortRunHighGrayLevelEmphasis	0.963675
wavelet-LLH_glrlm_RunLengthNonUniformity	0.996795
wavelet-LLH_glrlm_ShortRunEmphasis	0.970442
wavelet-LLH_glrlm_LongRunHighGrayLevelEmphasis	0.992091
wavelet-LLH_glrlm_RunPercentage	0.983385
wavelet-LLH_glrlm_LongRunLowGrayLevelEmphasis	0.975502
wavelet-LLH_glrlm_RunEntropy	0.989299
wavelet-LLH_glrlm_HighGrayLevelRunEmphasis	0.894198
wavelet-LLH_glrlm_RunLengthNonUniformityNormalized	0.984619
wavelet-LLH_glszm_GrayLevelVariance	0.854589
wavelet-LLH_glszm_ZoneVariance	0.97508
wavelet-LLH_glszm_GrayLevelNonUniformityNormalized	0.854589
wavelet-LLH_glszm_SizeZoneNonUniformityNormalized	0.110653
wavelet-LLH_glszm_SizeZoneNonUniformity	0.937931
wavelet-LLH_glszm_GrayLevelNonUniformity	0.937568
wavelet-LLH_glszm_LargeAreaEmphasis	0.974096
wavelet-LLH_glszm_SmallAreaHighGrayLevelEmphasis	0.0714695
wavelet-LLH_glszm_ZonePercentage	0.926265
wavelet-LLH_glszm_LargeAreaLowGrayLevelEmphasis	0.971764
wavelet-LLH_glszm_LargeAreaHighGrayLevelEmphasis	0.975867
wavelet-LLH_glszm_HighGrayLevelZoneEmphasis	0.799894
wavelet-LLH_glszm_SmallAreaEmphasis	0.105358
wavelet-LLH_glszm_LowGrayLevelZoneEmphasis	0.799894
wavelet-LLH_glszm_ZoneEntropy	0.718067
wavelet-LLH_glszm_SmallAreaLowGrayLevelEmphasis	0.480139
wavelet-LLH_ngtdm_Coarseness	0.994834
wavelet-LLH_ngtdm_Complexity	0.989222
wavelet-LLH_ngtdm_Strength	0.994331
wavelet-LLH_ngtdm_Contrast	0.989164
wavelet-LLH_ngtdm_Busyness	0.972562
wavelet-HLH_firstorder_InterquartileRange	0.996732
wavelet-HLH_firstorder_Skewness	0.911888
wavelet-HLH_firstorder_Uniformity	0.734469
wavelet-HLH_firstorder_Median	0.912945
wavelet-HLH_firstorder_Energy	0.99275
wavelet-HLH_firstorder_RobustMeanAbsoluteDeviation	0.996121
wavelet-HLH_firstorder_MeanAbsoluteDeviation	0.993455
wavelet-HLH_firstorder_TotalEnergy	0.99275
wavelet-HLH_firstorder_Maximum	0.991829
wavelet-HLH_firstorder_RootMeanSquared	0.990613
wavelet-HLH_firstorder_90Percentile	0.993274
wavelet-HLH_firstorder_Minimum	0.991894
wavelet-HLH_firstorder_Entropy	0.734444
wavelet-HLH_firstorder_Range	0.993936
wavelet-HLH_firstorder_Variance	0.995315
wavelet-HLH_firstorder_10Percentile	0.993136
wavelet-HLH_firstorder_Kurtosis	0.998652
wavelet-HLH_firstorder_Mean	0.920069
wavelet-HLH_glcm_JointAverage	0.797657
wavelet-HLH_glcm_SumAverage	0.797657
wavelet-HLH_glcm_JointEntropy	0.993478
wavelet-HLH_glcm_ClusterShade	0.842775
wavelet-HLH_glcm_MaximumProbability	0.973397
wavelet-HLH_glcm_Idmn	0.995079
wavelet-HLH_glcm_JointEnergy	0.993262
wavelet-HLH_glcm_Contrast	0.995079
wavelet-HLH_glcm_DifferenceEntropy	0.994135
wavelet-HLH_glcm_InverseVariance	0.995079
wavelet-HLH_glcm_DifferenceVariance	0.994207
wavelet-HLH_glcm_Idn	0.995079
wavelet-HLH_glcm_Idm	0.995079
wavelet-HLH_glcm_Correlation	0.995051
wavelet-HLH_glcm_Autocorrelation	0.933176
wavelet-HLH_glcm_SumEntropy	0.990811
wavelet-HLH_glcm_MCC	0.991476
wavelet-HLH_glcm_SumSquares	0.838657
wavelet-HLH_glcm_ClusterProminence	0.995022
wavelet-HLH_glcm_Imc2	0.99107
wavelet-HLH_glcm_Imc1	0.99424
wavelet-HLH_glcm_DifferenceAverage	0.995079
wavelet-HLH_glcm_Id	0.995079
wavelet-HLH_glcm_ClusterTendency	0.995007
wavelet-HLH_gldm_GrayLevelVariance	0.734469
wavelet-HLH_gldm_HighGrayLevelEmphasis	0.755361
wavelet-HLH_gldm_DependenceEntropy	0.989597
wavelet-HLH_gldm_DependenceNonUniformity	0.994566
wavelet-HLH_gldm_GrayLevelNonUniformity	0.992865
wavelet-HLH_gldm_SmallDependenceEmphasis	0.976209
wavelet-HLH_gldm_SmallDependenceHighGrayLevelEmphasis	0.973269
wavelet-HLH_gldm_DependenceNonUniformityNormalized	0.990272
wavelet-HLH_gldm_LargeDependenceEmphasis	0.992725
wavelet-HLH_gldm_LargeDependenceLowGrayLevelEmphasis	0.98867
wavelet-HLH_gldm_DependenceVariance	0.99181
wavelet-HLH_gldm_LargeDependenceHighGrayLevelEmphasis	0.988438
wavelet-HLH_gldm_SmallDependenceLowGrayLevelEmphasis	0.960679
wavelet-HLH_gldm_LowGrayLevelEmphasis	0.755361
wavelet-HLH_glrlm_ShortRunLowGrayLevelEmphasis	0.983873
wavelet-HLH_glrlm_GrayLevelVariance	0.648938
wavelet-HLH_glrlm_LowGrayLevelRunEmphasis	0.678381
wavelet-HLH_glrlm_GrayLevelNonUniformityNormalized	0.648942
wavelet-HLH_glrlm_RunVariance	0.995007
wavelet-HLH_glrlm_GrayLevelNonUniformity	0.99387
wavelet-HLH_glrlm_LongRunEmphasis	0.994927
wavelet-HLH_glrlm_ShortRunHighGrayLevelEmphasis	0.988775
wavelet-HLH_glrlm_RunLengthNonUniformity	0.995192
wavelet-HLH_glrlm_ShortRunEmphasis	0.989721
wavelet-HLH_glrlm_LongRunHighGrayLevelEmphasis	0.993584
wavelet-HLH_glrlm_RunPercentage	0.991693
wavelet-HLH_glrlm_LongRunLowGrayLevelEmphasis	0.994467
wavelet-HLH_glrlm_RunEntropy	0.992714
wavelet-HLH_glrlm_HighGrayLevelRunEmphasis	0.678381
wavelet-HLH_glrlm_RunLengthNonUniformityNormalized	0.992028
wavelet-HLH_glszm_GrayLevelVariance	0.0927939
wavelet-HLH_glszm_ZoneVariance	0.977379
wavelet-HLH_glszm_GrayLevelNonUniformityNormalized	0.0927939
wavelet-HLH_glszm_SizeZoneNonUniformityNormalized	0.277212
wavelet-HLH_glszm_SizeZoneNonUniformity	0.900735
wavelet-HLH_glszm_GrayLevelNonUniformity	0.966063
wavelet-HLH_glszm_LargeAreaEmphasis	0.975796
wavelet-HLH_glszm_SmallAreaHighGrayLevelEmphasis	0.4318
wavelet-HLH_glszm_ZonePercentage	0.883547
wavelet-HLH_glszm_LargeAreaLowGrayLevelEmphasis	0.97609
wavelet-HLH_glszm_LargeAreaHighGrayLevelEmphasis	0.97549
wavelet-HLH_glszm_HighGrayLevelZoneEmphasis	0.0337744
wavelet-HLH_glszm_SmallAreaEmphasis	0.429261
wavelet-HLH_glszm_LowGrayLevelZoneEmphasis	0.0337744
wavelet-HLH_glszm_ZoneEntropy	0.822022
wavelet-HLH_glszm_SmallAreaLowGrayLevelEmphasis	0.211039
wavelet-HLH_ngtdm_Coarseness	0.991722
wavelet-HLH_ngtdm_Complexity	0.994891
wavelet-HLH_ngtdm_Strength	0.991724
wavelet-HLH_ngtdm_Contrast	0.994876
wavelet-HLH_ngtdm_Busyness	0.994917
wavelet-HHH_firstorder_InterquartileRange	0.996023
wavelet-HHH_firstorder_Skewness	0.945549
wavelet-HHH_firstorder_Uniformity	0.378944
wavelet-HHH_firstorder_Median	0.481352
wavelet-HHH_firstorder_Energy	0.984158
wavelet-HHH_firstorder_RobustMeanAbsoluteDeviation	0.99559
wavelet-HHH_firstorder_MeanAbsoluteDeviation	0.990815
wavelet-HHH_firstorder_TotalEnergy	0.984158
wavelet-HHH_firstorder_Maximum	0.920774
wavelet-HHH_firstorder_RootMeanSquared	0.984523
wavelet-HHH_firstorder_90Percentile	0.992711
wavelet-HHH_firstorder_Minimum	0.920744
wavelet-HHH_firstorder_Entropy	0.378935
wavelet-HHH_firstorder_Range	0.927934
wavelet-HHH_firstorder_Variance	0.993627
wavelet-HHH_firstorder_10Percentile	0.992959
wavelet-HHH_firstorder_Kurtosis	0.994008
wavelet-HHH_firstorder_Mean	0.309578
wavelet-HHH_glcm_JointAverage	0.832404
wavelet-HHH_glcm_SumAverage	0.832404
wavelet-HHH_glcm_JointEntropy	0.991935
wavelet-HHH_glcm_ClusterShade	0.787138
wavelet-HHH_glcm_MaximumProbability	0.985683
wavelet-HHH_glcm_Idmn	0.997149
wavelet-HHH_glcm_JointEnergy	0.991399
wavelet-HHH_glcm_Contrast	0.997149
wavelet-HHH_glcm_DifferenceEntropy	0.991981
wavelet-HHH_glcm_InverseVariance	0.997149
wavelet-HHH_glcm_DifferenceVariance	0.991463
wavelet-HHH_glcm_Idn	0.997149
wavelet-HHH_glcm_Idm	0.997149
wavelet-HHH_glcm_Correlation	0.997129
wavelet-HHH_glcm_Autocorrelation	0.877849
wavelet-HHH_glcm_SumEntropy	0.995247
wavelet-HHH_glcm_MCC	0.991968
wavelet-HHH_glcm_SumSquares	0.687074
wavelet-HHH_glcm_ClusterProminence	0.997108
wavelet-HHH_glcm_Imc2	0.992046
wavelet-HHH_glcm_Imc1	0.991981
wavelet-HHH_glcm_DifferenceAverage	0.997149
wavelet-HHH_glcm_Id	0.997149
wavelet-HHH_glcm_ClusterTendency	0.997106
wavelet-HHH_gldm_GrayLevelVariance	0.37894
wavelet-HHH_gldm_HighGrayLevelEmphasis	0.641036
wavelet-HHH_gldm_DependenceEntropy	0.991892
wavelet-HHH_gldm_DependenceNonUniformity	0.993573
wavelet-HHH_gldm_GrayLevelNonUniformity	0.992866
wavelet-HHH_gldm_SmallDependenceEmphasis	0.973501
wavelet-HHH_gldm_SmallDependenceHighGrayLevelEmphasis	0.958634
wavelet-HHH_gldm_DependenceNonUniformityNormalized	0.992432
wavelet-HHH_gldm_LargeDependenceEmphasis	0.990779
wavelet-HHH_gldm_LargeDependenceLowGrayLevelEmphasis	0.989786
wavelet-HHH_gldm_DependenceVariance	0.99164
wavelet-HHH_gldm_LargeDependenceHighGrayLevelEmphasis	0.987885
wavelet-HHH_gldm_SmallDependenceLowGrayLevelEmphasis	0.976115
wavelet-HHH_gldm_LowGrayLevelEmphasis	0.641036
wavelet-HHH_glrlm_ShortRunLowGrayLevelEmphasis	0.981168
wavelet-HHH_glrlm_GrayLevelVariance	0.725338
wavelet-HHH_glrlm_LowGrayLevelRunEmphasis	0.273598
wavelet-HHH_glrlm_GrayLevelNonUniformityNormalized	0.725326
wavelet-HHH_glrlm_RunVariance	0.997328
wavelet-HHH_glrlm_GrayLevelNonUniformity	0.993058
wavelet-HHH_glrlm_LongRunEmphasis	0.99734
wavelet-HHH_glrlm_ShortRunHighGrayLevelEmphasis	0.984883
wavelet-HHH_glrlm_RunLengthNonUniformity	0.993318
wavelet-HHH_glrlm_ShortRunEmphasis	0.987483
wavelet-HHH_glrlm_LongRunHighGrayLevelEmphasis	0.997036
wavelet-HHH_glrlm_RunPercentage	0.988347
wavelet-HHH_glrlm_LongRunLowGrayLevelEmphasis	0.997472
wavelet-HHH_glrlm_RunEntropy	0.988501
wavelet-HHH_glrlm_HighGrayLevelRunEmphasis	0.273598
wavelet-HHH_glrlm_RunLengthNonUniformityNormalized	0.985041
wavelet-HHH_glszm_GrayLevelVariance	0.012548
wavelet-HHH_glszm_ZoneVariance	0.937949
wavelet-HHH_glszm_GrayLevelNonUniformityNormalized	0.012548
wavelet-HHH_glszm_SizeZoneNonUniformityNormalized	0.0750809
wavelet-HHH_glszm_SizeZoneNonUniformity	0.669252
wavelet-HHH_glszm_GrayLevelNonUniformity	0.802959
wavelet-HHH_glszm_LargeAreaEmphasis	0.92004
wavelet-HHH_glszm_SmallAreaHighGrayLevelEmphasis	0.437251
wavelet-HHH_glszm_ZonePercentage	0.888435
wavelet-HHH_glszm_LargeAreaLowGrayLevelEmphasis	0.920059
wavelet-HHH_glszm_LargeAreaHighGrayLevelEmphasis	0.920021
wavelet-HHH_glszm_HighGrayLevelZoneEmphasis	0.256072
wavelet-HHH_glszm_SmallAreaEmphasis	0.276593
wavelet-HHH_glszm_LowGrayLevelZoneEmphasis	0.256072
wavelet-HHH_glszm_ZoneEntropy	0.6428
wavelet-HHH_glszm_SmallAreaLowGrayLevelEmphasis	0.00657622
wavelet-HHH_ngtdm_Coarseness	0.991049
wavelet-HHH_ngtdm_Complexity	0.997072
wavelet-HHH_ngtdm_Strength	0.991051
wavelet-HHH_ngtdm_Contrast	0.997108
wavelet-HHH_ngtdm_Busyness	0.993165
wavelet-HHL_firstorder_InterquartileRange	0.994261
wavelet-HHL_firstorder_Skewness	0.937323
wavelet-HHL_firstorder_Uniformity	0.495997
wavelet-HHL_firstorder_Median	0.889499
wavelet-HHL_firstorder_Energy	0.982986
wavelet-HHL_firstorder_RobustMeanAbsoluteDeviation	0.993359
wavelet-HHL_firstorder_MeanAbsoluteDeviation	0.984998
wavelet-HHL_firstorder_TotalEnergy	0.982986
wavelet-HHL_firstorder_Maximum	0.898988
wavelet-HHL_firstorder_RootMeanSquared	0.975801
wavelet-HHL_firstorder_90Percentile	0.989782
wavelet-HHL_firstorder_Minimum	0.974087
wavelet-HHL_firstorder_Entropy	0.495948
wavelet-HHL_firstorder_Range	0.943716
wavelet-HHL_firstorder_Variance	0.987113
wavelet-HHL_firstorder_10Percentile	0.989783
wavelet-HHL_firstorder_Kurtosis	0.952
wavelet-HHL_firstorder_Mean	0.48801
wavelet-HHL_glcm_JointAverage	0.880793
wavelet-HHL_glcm_SumAverage	0.880793
wavelet-HHL_glcm_JointEntropy	0.98632
wavelet-HHL_glcm_ClusterShade	0.877651
wavelet-HHL_glcm_MaximumProbability	0.957613
wavelet-HHL_glcm_Idmn	0.993044
wavelet-HHL_glcm_JointEnergy	0.986114
wavelet-HHL_glcm_Contrast	0.993044
wavelet-HHL_glcm_DifferenceEntropy	0.987346
wavelet-HHL_glcm_InverseVariance	0.993044
wavelet-HHL_glcm_DifferenceVariance	0.9875
wavelet-HHL_glcm_Idn	0.993044
wavelet-HHL_glcm_Idm	0.993044
wavelet-HHL_glcm_Correlation	0.993071
wavelet-HHL_glcm_Autocorrelation	0.91964
wavelet-HHL_glcm_SumEntropy	0.991837
wavelet-HHL_glcm_MCC	0.991176
wavelet-HHL_glcm_SumSquares	0.504115
wavelet-HHL_glcm_ClusterProminence	0.993059
wavelet-HHL_glcm_Imc2	0.991323
wavelet-HHL_glcm_Imc1	0.987372
wavelet-HHL_glcm_DifferenceAverage	0.993044
wavelet-HHL_glcm_Id	0.993044
wavelet-HHL_glcm_ClusterTendency	0.993052
wavelet-HHL_gldm_GrayLevelVariance	0.496
wavelet-HHL_gldm_HighGrayLevelEmphasis	0.84512
wavelet-HHL_gldm_DependenceEntropy	0.990908
wavelet-HHL_gldm_DependenceNonUniformity	0.993328
wavelet-HHL_gldm_GrayLevelNonUniformity	0.992867
wavelet-HHL_gldm_SmallDependenceEmphasis	0.959429
wavelet-HHL_gldm_SmallDependenceHighGrayLevelEmphasis	0.96841
wavelet-HHL_gldm_DependenceNonUniformityNormalized	0.991612
wavelet-HHL_gldm_LargeDependenceEmphasis	0.985713
wavelet-HHL_gldm_LargeDependenceLowGrayLevelEmphasis	0.978698
wavelet-HHL_gldm_DependenceVariance	0.989683
wavelet-HHL_gldm_LargeDependenceHighGrayLevelEmphasis	0.979617
wavelet-HHL_gldm_SmallDependenceLowGrayLevelEmphasis	0.942806
wavelet-HHL_gldm_LowGrayLevelEmphasis	0.84512
wavelet-HHL_glrlm_ShortRunLowGrayLevelEmphasis	0.950307
wavelet-HHL_glrlm_GrayLevelVariance	0.676753
wavelet-HHL_glrlm_LowGrayLevelRunEmphasis	0.323735
wavelet-HHL_glrlm_GrayLevelNonUniformityNormalized	0.67675
wavelet-HHL_glrlm_RunVariance	0.993418
wavelet-HHL_glrlm_GrayLevelNonUniformity	0.993095
wavelet-HHL_glrlm_LongRunEmphasis	0.993668
wavelet-HHL_glrlm_ShortRunHighGrayLevelEmphasis	0.982828
wavelet-HHL_glrlm_RunLengthNonUniformity	0.993409
wavelet-HHL_glrlm_ShortRunEmphasis	0.98377
wavelet-HHL_glrlm_LongRunHighGrayLevelEmphasis	0.994331
wavelet-HHL_glrlm_RunPercentage	0.983964
wavelet-HHL_glrlm_LongRunLowGrayLevelEmphasis	0.992782
wavelet-HHL_glrlm_RunEntropy	0.983006
wavelet-HHL_glrlm_HighGrayLevelRunEmphasis	0.323735
wavelet-HHL_glrlm_RunLengthNonUniformityNormalized	0.980078
wavelet-HHL_glszm_GrayLevelVariance	0.0680656
wavelet-HHL_glszm_ZoneVariance	0.949519
wavelet-HHL_glszm_GrayLevelNonUniformityNormalized	0.0680656
wavelet-HHL_glszm_SizeZoneNonUniformityNormalized	0.137233
wavelet-HHL_glszm_SizeZoneNonUniformity	0.879041
wavelet-HHL_glszm_GrayLevelNonUniformity	0.912772
wavelet-HHL_glszm_LargeAreaEmphasis	0.939588
wavelet-HHL_glszm_SmallAreaHighGrayLevelEmphasis	0.432082
wavelet-HHL_glszm_ZonePercentage	0.871947
wavelet-HHL_glszm_LargeAreaLowGrayLevelEmphasis	0.939384
wavelet-HHL_glszm_LargeAreaHighGrayLevelEmphasis	0.93979
wavelet-HHL_glszm_HighGrayLevelZoneEmphasis	0.0277499
wavelet-HHL_glszm_SmallAreaEmphasis	0.330649
wavelet-HHL_glszm_LowGrayLevelZoneEmphasis	0.0277499
wavelet-HHL_glszm_ZoneEntropy	0.670155
wavelet-HHL_glszm_SmallAreaLowGrayLevelEmphasis	0.11107
wavelet-HHL_ngtdm_Coarseness	0.990213
wavelet-HHL_ngtdm_Complexity	0.993287
wavelet-HHL_ngtdm_Strength	0.990212
wavelet-HHL_ngtdm_Contrast	0.993286
wavelet-HHL_ngtdm_Busyness	0.993037
wavelet-LLL_firstorder_InterquartileRange	0.98868
wavelet-LLL_firstorder_Skewness	0.904403
wavelet-LLL_firstorder_Uniformity	0.996228
wavelet-LLL_firstorder_Median	0.99769
wavelet-LLL_firstorder_Energy	0.98758
wavelet-LLL_firstorder_RobustMeanAbsoluteDeviation	0.991285
wavelet-LLL_firstorder_MeanAbsoluteDeviation	0.993562
wavelet-LLL_firstorder_TotalEnergy	0.98758
wavelet-LLL_firstorder_Maximum	0.491498
wavelet-LLL_firstorder_RootMeanSquared	0.994565
wavelet-LLL_firstorder_90Percentile	0.998365
wavelet-LLL_firstorder_Minimum	0.983676
wavelet-LLL_firstorder_Entropy	0.996996
wavelet-LLL_firstorder_Range	0.580165
wavelet-LLL_firstorder_Variance	0.995382
wavelet-LLL_firstorder_10Percentile	0.991635
wavelet-LLL_firstorder_Kurtosis	0.646771
wavelet-LLL_firstorder_Mean	0.996624
wavelet-LLL_glcm_JointAverage	0.996987
wavelet-LLL_glcm_SumAverage	0.996987
wavelet-LLL_glcm_JointEntropy	0.995984
wavelet-LLL_glcm_ClusterShade	0.989145
wavelet-LLL_glcm_MaximumProbability	0.992109
wavelet-LLL_glcm_Idmn	0.993129
wavelet-LLL_glcm_JointEnergy	0.99538
wavelet-LLL_glcm_Contrast	0.993129
wavelet-LLL_glcm_DifferenceEntropy	0.993994
wavelet-LLL_glcm_InverseVariance	0.993129
wavelet-LLL_glcm_DifferenceVariance	0.993276
wavelet-LLL_glcm_Idn	0.993129
wavelet-LLL_glcm_Idm	0.993129
wavelet-LLL_glcm_Correlation	0.921528
wavelet-LLL_glcm_Autocorrelation	0.996926
wavelet-LLL_glcm_SumEntropy	0.996124
wavelet-LLL_glcm_MCC	0.921528
wavelet-LLL_glcm_SumSquares	0.995627
wavelet-LLL_glcm_ClusterProminence	0.997388
wavelet-LLL_glcm_Imc2	0.998026
wavelet-LLL_glcm_Imc1	0.951963
wavelet-LLL_glcm_DifferenceAverage	0.993129
wavelet-LLL_glcm_Id	0.993129
wavelet-LLL_glcm_ClusterTendency	0.995783
wavelet-LLL_gldm_GrayLevelVariance	0.996228
wavelet-LLL_gldm_HighGrayLevelEmphasis	0.997332
wavelet-LLL_gldm_DependenceEntropy	0.991831
wavelet-LLL_gldm_DependenceNonUniformity	0.992329
wavelet-LLL_gldm_GrayLevelNonUniformity	0.988749
wavelet-LLL_gldm_SmallDependenceEmphasis	0.964719
wavelet-LLL_gldm_SmallDependenceHighGrayLevelEmphasis	0.995483
wavelet-LLL_gldm_DependenceNonUniformityNormalized	0.987673
wavelet-LLL_gldm_LargeDependenceEmphasis	0.988894
wavelet-LLL_gldm_LargeDependenceLowGrayLevelEmphasis	0.997631
wavelet-LLL_gldm_DependenceVariance	0.978942
wavelet-LLL_gldm_LargeDependenceHighGrayLevelEmphasis	0.995001
wavelet-LLL_gldm_SmallDependenceLowGrayLevelEmphasis	0.96887
wavelet-LLL_gldm_LowGrayLevelEmphasis	0.997332
wavelet-LLL_glrlm_ShortRunLowGrayLevelEmphasis	0.922721
wavelet-LLL_glrlm_GrayLevelVariance	0.992725
wavelet-LLL_glrlm_LowGrayLevelRunEmphasis	0.996526
wavelet-LLL_glrlm_GrayLevelNonUniformityNormalized	0.992725
wavelet-LLL_glrlm_RunVariance	0.995311
wavelet-LLL_glrlm_GrayLevelNonUniformity	0.987315
wavelet-LLL_glrlm_LongRunEmphasis	0.9899
wavelet-LLL_glrlm_ShortRunHighGrayLevelEmphasis	0.927595
wavelet-LLL_glrlm_RunLengthNonUniformity	0.991759
wavelet-LLL_glrlm_ShortRunEmphasis	0.934226
wavelet-LLL_glrlm_LongRunHighGrayLevelEmphasis	0.9882
wavelet-LLL_glrlm_RunPercentage	0.989588
wavelet-LLL_glrlm_LongRunLowGrayLevelEmphasis	0.997084
wavelet-LLL_glrlm_RunEntropy	0.986474
wavelet-LLL_glrlm_HighGrayLevelRunEmphasis	0.996526
wavelet-LLL_glrlm_RunLengthNonUniformityNormalized	0.964446
wavelet-LLL_glszm_GrayLevelVariance	0.628152
wavelet-LLL_glszm_ZoneVariance	0.478538
wavelet-LLL_glszm_GrayLevelNonUniformityNormalized	0.628152
wavelet-LLL_glszm_SizeZoneNonUniformityNormalized	0.896835
wavelet-LLL_glszm_SizeZoneNonUniformity	0.633503
wavelet-LLL_glszm_GrayLevelNonUniformity	0.646057
wavelet-LLL_glszm_LargeAreaEmphasis	0.349134
wavelet-LLL_glszm_SmallAreaHighGrayLevelEmphasis	0.525075
wavelet-LLL_glszm_ZonePercentage	0.807401
wavelet-LLL_glszm_LargeAreaLowGrayLevelEmphasis	0.346618
wavelet-LLL_glszm_LargeAreaHighGrayLevelEmphasis	0.383218
wavelet-LLL_glszm_HighGrayLevelZoneEmphasis	0.706846
wavelet-LLL_glszm_SmallAreaEmphasis	0.595108
wavelet-LLL_glszm_LowGrayLevelZoneEmphasis	0.706846
wavelet-LLL_glszm_ZoneEntropy	0.744005
wavelet-LLL_glszm_SmallAreaLowGrayLevelEmphasis	0.587217
wavelet-LLL_ngtdm_Coarseness	1
wavelet-LLL_ngtdm_Complexity	0.993074
wavelet-LLL_ngtdm_Strength	0.634798
wavelet-LLL_ngtdm_Contrast	0.992069
wavelet-LLL_ngtdm_Busyness	0.855677
