# Supplementary material for: A CT-based radiomics nomogram for the differentiation of pulmonary cystic echinococcosis from pulmonary abscess
Source: Parasitol Res. 2022 Oct 1;121(12):3393–401. doi: 10.1007/s00436-022-07663-9 (PMC9525946; doi:10.1007/s00436-022-07663-9)
Supplement: Supplementary file 4 — Supplementary file4 (XLS 45 KB) [file 436_2022_7663_MOESM4_ESM.xls]

## Sheet: ICC_Coef_failed_0.8
	ICC_Coef
original_firstorder_Maximum	0.443527
original_firstorder_Range	0.500849
original_firstorder_Kurtosis	0.64968
original_shape_Sphericity	0.791331
original_glszm_GrayLevelVariance	0.620848
original_glszm_ZoneVariance	0.534343
original_glszm_GrayLevelNonUniformityNormalized	0.620848
original_glszm_SizeZoneNonUniformity	0.689892
original_glszm_GrayLevelNonUniformity	0.664715
original_glszm_LargeAreaEmphasis	0.433026
original_glszm_SmallAreaHighGrayLevelEmphasis	0.74535
original_glszm_LargeAreaLowGrayLevelEmphasis	0.387058
original_glszm_LargeAreaHighGrayLevelEmphasis	0.497253
original_glszm_HighGrayLevelZoneEmphasis	0.695212
original_glszm_SmallAreaEmphasis	0.675338
original_glszm_LowGrayLevelZoneEmphasis	0.695212
original_glszm_SmallAreaLowGrayLevelEmphasis	0.604673
original_ngtdm_Strength	0.793187
logarithm_firstorder_Maximum	0.685002
logarithm_firstorder_Range	0.787905
logarithm_firstorder_Kurtosis	0.601146
logarithm_glszm_GrayLevelVariance	0.620848
logarithm_glszm_ZoneVariance	0.534343
logarithm_glszm_GrayLevelNonUniformityNormalized	0.620848
logarithm_glszm_SizeZoneNonUniformity	0.689892
logarithm_glszm_GrayLevelNonUniformity	0.664715
logarithm_glszm_LargeAreaEmphasis	0.433026
logarithm_glszm_SmallAreaHighGrayLevelEmphasis	0.74535
logarithm_glszm_LargeAreaLowGrayLevelEmphasis	0.387058
logarithm_glszm_LargeAreaHighGrayLevelEmphasis	0.497253
logarithm_glszm_HighGrayLevelZoneEmphasis	0.695212
logarithm_glszm_SmallAreaEmphasis	0.675338
logarithm_glszm_LowGrayLevelZoneEmphasis	0.695212
logarithm_glszm_SmallAreaLowGrayLevelEmphasis	0.604673
logarithm_ngtdm_Strength	0.793187
exponential_firstorder_Maximum	0.388525
exponential_firstorder_Range	0.389042
exponential_firstorder_Kurtosis	0.670485
exponential_glszm_ZoneVariance	-0.000221174
exponential_glszm_SizeZoneNonUniformityNormalized	0.658824
exponential_glszm_GrayLevelNonUniformity	0.658824
exponential_glszm_SmallAreaHighGrayLevelEmphasis	0.688285
exponential_glszm_SmallAreaEmphasis	0.688285
exponential_glszm_ZoneEntropy	0.658824
exponential_glszm_SmallAreaLowGrayLevelEmphasis	0.688285
gradient_firstorder_Kurtosis	0.706674
gradient_glszm_ZoneVariance	-0.000221174
gradient_glszm_SizeZoneNonUniformityNormalized	0.658824
gradient_glszm_GrayLevelNonUniformity	0.658824
gradient_glszm_SmallAreaHighGrayLevelEmphasis	0.688285
gradient_glszm_SmallAreaEmphasis	0.688285
gradient_glszm_ZoneEntropy	0.658824
gradient_glszm_SmallAreaLowGrayLevelEmphasis	0.688285
square_firstorder_Maximum	0.258018
square_firstorder_Range	0.258558
square_firstorder_Kurtosis	0.750156
square_glszm_ZoneVariance	-0.000221174
square_glszm_SizeZoneNonUniformityNormalized	0.658824
square_glszm_GrayLevelNonUniformity	0.658824
square_glszm_SmallAreaHighGrayLevelEmphasis	0.688285
square_glszm_SmallAreaEmphasis	0.688285
square_glszm_ZoneEntropy	0.658824
square_glszm_SmallAreaLowGrayLevelEmphasis	0.688285
squareroot_firstorder_Maximum	0.727673
squareroot_firstorder_Kurtosis	0.54244
squareroot_glszm_GrayLevelVariance	0.620848
squareroot_glszm_ZoneVariance	0.534343
squareroot_glszm_GrayLevelNonUniformityNormalized	0.620848
squareroot_glszm_SizeZoneNonUniformity	0.689892
squareroot_glszm_GrayLevelNonUniformity	0.664715
squareroot_glszm_LargeAreaEmphasis	0.433026
squareroot_glszm_SmallAreaHighGrayLevelEmphasis	0.74535
squareroot_glszm_LargeAreaLowGrayLevelEmphasis	0.387058
squareroot_glszm_LargeAreaHighGrayLevelEmphasis	0.497253
squareroot_glszm_HighGrayLevelZoneEmphasis	0.695212
squareroot_glszm_SmallAreaEmphasis	0.675338
squareroot_glszm_LowGrayLevelZoneEmphasis	0.695212
squareroot_glszm_SmallAreaLowGrayLevelEmphasis	0.604673
squareroot_ngtdm_Strength	0.793187
lbp-2D_glszm_ZoneVariance	-0.000221174
lbp-2D_glszm_SizeZoneNonUniformityNormalized	0.658824
lbp-2D_glszm_GrayLevelNonUniformity	0.658824
lbp-2D_glszm_SmallAreaHighGrayLevelEmphasis	0.688285
lbp-2D_glszm_SmallAreaEmphasis	0.688285
lbp-2D_glszm_ZoneEntropy	0.658824
lbp-2D_glszm_SmallAreaLowGrayLevelEmphasis	0.688285
wavelet-LHL_glrlm_GrayLevelVariance	0.779667
wavelet-LHL_glrlm_GrayLevelNonUniformityNormalized	0.779667
wavelet-LHL_glszm_GrayLevelVariance	0.639012
wavelet-LHL_glszm_GrayLevelNonUniformityNormalized	0.639012
wavelet-LHL_glszm_SizeZoneNonUniformityNormalized	0.487293
wavelet-LHL_glszm_SmallAreaHighGrayLevelEmphasis	0.194045
wavelet-LHL_glszm_HighGrayLevelZoneEmphasis	0.535988
wavelet-LHL_glszm_SmallAreaEmphasis	0.434033
wavelet-LHL_glszm_LowGrayLevelZoneEmphasis	0.535988
wavelet-LHL_glszm_ZoneEntropy	0.783578
wavelet-LHL_glszm_SmallAreaLowGrayLevelEmphasis	0.629793
wavelet-LHH_firstorder_Skewness	0.148688
wavelet-LHH_firstorder_Uniformity	0.795913
wavelet-LHH_firstorder_Entropy	0.795735
wavelet-LHH_glcm_SumSquares	0.653594
wavelet-LHH_gldm_GrayLevelVariance	0.795913
wavelet-LHH_glrlm_GrayLevelVariance	0.535763
wavelet-LHH_glrlm_LowGrayLevelRunEmphasis	0.708358
wavelet-LHH_glrlm_GrayLevelNonUniformityNormalized	0.535766
wavelet-LHH_glrlm_HighGrayLevelRunEmphasis	0.708358
wavelet-LHH_glszm_GrayLevelVariance	0.078215
wavelet-LHH_glszm_GrayLevelNonUniformityNormalized	0.078215
wavelet-LHH_glszm_SizeZoneNonUniformityNormalized	0.63916
wavelet-LHH_glszm_SmallAreaHighGrayLevelEmphasis	0.542887
wavelet-LHH_glszm_HighGrayLevelZoneEmphasis	0.353074
wavelet-LHH_glszm_SmallAreaEmphasis	0.6063
wavelet-LHH_glszm_LowGrayLevelZoneEmphasis	0.353074
wavelet-LHH_glszm_ZoneEntropy	0.741617
wavelet-LHH_glszm_SmallAreaLowGrayLevelEmphasis	0.206018
wavelet-HLL_glszm_GrayLevelVariance	0.561425
wavelet-HLL_glszm_GrayLevelNonUniformityNormalized	0.561425
wavelet-HLL_glszm_SizeZoneNonUniformityNormalized	0.683225
wavelet-HLL_glszm_SmallAreaHighGrayLevelEmphasis	0.447594
wavelet-HLL_glszm_HighGrayLevelZoneEmphasis	0.416236
wavelet-HLL_glszm_SmallAreaEmphasis	0.639046
wavelet-HLL_glszm_LowGrayLevelZoneEmphasis	0.416236
wavelet-HLL_glszm_ZoneEntropy	0.775229
wavelet-HLL_glszm_SmallAreaLowGrayLevelEmphasis	0.655764
wavelet-LLH_glszm_SizeZoneNonUniformityNormalized	0.110653
wavelet-LLH_glszm_SmallAreaHighGrayLevelEmphasis	-0.0714695
wavelet-LLH_glszm_HighGrayLevelZoneEmphasis	0.799894
wavelet-LLH_glszm_SmallAreaEmphasis	0.105358
wavelet-LLH_glszm_LowGrayLevelZoneEmphasis	0.799894
wavelet-LLH_glszm_ZoneEntropy	0.718067
wavelet-LLH_glszm_SmallAreaLowGrayLevelEmphasis	0.480139
wavelet-HLH_firstorder_Uniformity	0.734469
wavelet-HLH_firstorder_Entropy	0.734444
wavelet-HLH_glcm_JointAverage	0.797657
wavelet-HLH_glcm_SumAverage	0.797657
wavelet-HLH_gldm_GrayLevelVariance	0.734469
wavelet-HLH_gldm_HighGrayLevelEmphasis	0.755361
wavelet-HLH_gldm_LowGrayLevelEmphasis	0.755361
wavelet-HLH_glrlm_GrayLevelVariance	0.648938
wavelet-HLH_glrlm_LowGrayLevelRunEmphasis	0.678381
wavelet-HLH_glrlm_GrayLevelNonUniformityNormalized	0.648942
wavelet-HLH_glrlm_HighGrayLevelRunEmphasis	0.678381
wavelet-HLH_glszm_GrayLevelVariance	0.0927939
wavelet-HLH_glszm_GrayLevelNonUniformityNormalized	0.0927939
wavelet-HLH_glszm_SizeZoneNonUniformityNormalized	0.277212
wavelet-HLH_glszm_SmallAreaHighGrayLevelEmphasis	0.4318
wavelet-HLH_glszm_HighGrayLevelZoneEmphasis	0.0337744
wavelet-HLH_glszm_SmallAreaEmphasis	0.429261
wavelet-HLH_glszm_LowGrayLevelZoneEmphasis	0.0337744
wavelet-HLH_glszm_SmallAreaLowGrayLevelEmphasis	0.211039
wavelet-HHH_firstorder_Uniformity	0.378944
wavelet-HHH_firstorder_Median	0.481352
wavelet-HHH_firstorder_Entropy	0.378935
wavelet-HHH_firstorder_Mean	-0.309578
wavelet-HHH_glcm_ClusterShade	0.787138
wavelet-HHH_glcm_SumSquares	0.687074
wavelet-HHH_gldm_GrayLevelVariance	0.37894
wavelet-HHH_gldm_HighGrayLevelEmphasis	0.641036
wavelet-HHH_gldm_LowGrayLevelEmphasis	0.641036
wavelet-HHH_glrlm_GrayLevelVariance	0.725338
wavelet-HHH_glrlm_LowGrayLevelRunEmphasis	-0.273598
wavelet-HHH_glrlm_GrayLevelNonUniformityNormalized	0.725326
wavelet-HHH_glrlm_HighGrayLevelRunEmphasis	-0.273598
wavelet-HHH_glszm_GrayLevelVariance	0.012548
wavelet-HHH_glszm_GrayLevelNonUniformityNormalized	0.012548
wavelet-HHH_glszm_SizeZoneNonUniformityNormalized	0.0750809
wavelet-HHH_glszm_SizeZoneNonUniformity	0.669252
wavelet-HHH_glszm_SmallAreaHighGrayLevelEmphasis	0.437251
wavelet-HHH_glszm_HighGrayLevelZoneEmphasis	0.256072
wavelet-HHH_glszm_SmallAreaEmphasis	0.276593
wavelet-HHH_glszm_LowGrayLevelZoneEmphasis	0.256072
wavelet-HHH_glszm_ZoneEntropy	0.6428
wavelet-HHH_glszm_SmallAreaLowGrayLevelEmphasis	0.00657622
wavelet-HHL_firstorder_Uniformity	0.495997
wavelet-HHL_firstorder_Entropy	0.495948
wavelet-HHL_firstorder_Mean	0.48801
wavelet-HHL_glcm_SumSquares	0.504115
wavelet-HHL_gldm_GrayLevelVariance	0.496
wavelet-HHL_glrlm_GrayLevelVariance	0.676753
wavelet-HHL_glrlm_LowGrayLevelRunEmphasis	0.323735
wavelet-HHL_glrlm_GrayLevelNonUniformityNormalized	0.67675
wavelet-HHL_glrlm_HighGrayLevelRunEmphasis	0.323735
wavelet-HHL_glszm_GrayLevelVariance	-0.0680656
wavelet-HHL_glszm_GrayLevelNonUniformityNormalized	-0.0680656
wavelet-HHL_glszm_SizeZoneNonUniformityNormalized	0.137233
wavelet-HHL_glszm_SmallAreaHighGrayLevelEmphasis	0.432082
wavelet-HHL_glszm_HighGrayLevelZoneEmphasis	-0.0277499
wavelet-HHL_glszm_SmallAreaEmphasis	0.330649
wavelet-HHL_glszm_LowGrayLevelZoneEmphasis	-0.0277499
wavelet-HHL_glszm_ZoneEntropy	0.670155
wavelet-HHL_glszm_SmallAreaLowGrayLevelEmphasis	0.11107
wavelet-LLL_firstorder_Maximum	0.491498
wavelet-LLL_firstorder_Range	0.580165
wavelet-LLL_firstorder_Kurtosis	0.646771
wavelet-LLL_glszm_GrayLevelVariance	0.628152
wavelet-LLL_glszm_ZoneVariance	0.478538
wavelet-LLL_glszm_GrayLevelNonUniformityNormalized	0.628152
wavelet-LLL_glszm_SizeZoneNonUniformity	0.633503
wavelet-LLL_glszm_GrayLevelNonUniformity	0.646057
wavelet-LLL_glszm_LargeAreaEmphasis	0.349134
wavelet-LLL_glszm_SmallAreaHighGrayLevelEmphasis	0.525075
wavelet-LLL_glszm_LargeAreaLowGrayLevelEmphasis	0.346618
wavelet-LLL_glszm_LargeAreaHighGrayLevelEmphasis	0.383218
wavelet-LLL_glszm_HighGrayLevelZoneEmphasis	0.706846
wavelet-LLL_glszm_SmallAreaEmphasis	0.595108
wavelet-LLL_glszm_LowGrayLevelZoneEmphasis	0.706846
wavelet-LLL_glszm_ZoneEntropy	0.744005
wavelet-LLL_glszm_SmallAreaLowGrayLevelEmphasis	0.587217
wavelet-LLL_ngtdm_Strength	0.634798
