# Supplementary material for: A CT-based radiomics nomogram for the differentiation of pulmonary cystic echinococcosis from pulmonary abscess
Source: Parasitol Res. 2022 Oct 1;121(12):3393–401. doi: 10.1007/s00436-022-07663-9 (PMC9525946; doi:10.1007/s00436-022-07663-9)
Supplement: Supplementary file 5 — Supplementary file5 (XLS 22 KB) [file 436_2022_7663_MOESM5_ESM.xls]

## Sheet: CT_train_8_X_Lasso_Coefs
	Coefficients
exponential_firstorder_RootMeanSquared	-0.069572
wavelet-HHH_glcm_JointAverage	-0.0316961
exponential_glrlm_ShortRunLowGrayLevelEmphasis	-0.029399
wavelet-LLH_firstorder_Maximum	-0.0292154
square_firstorder_Median	-0.0200226
wavelet-LHH_glcm_ClusterShade	-0.0159244
wavelet-LLH_firstorder_Range	-0.00178622
square_glrlm_ShortRunLowGrayLevelEmphasis	-0.000025568407566187
wavelet-HHH_glcm_SumAverage	-5.12738e-07
wavelet-LLL_glrlm_GrayLevelNonUniformityNormalized	-3.93175e-08
square_glrlm_ShortRunHighGrayLevelEmphasis	-1.49588e-16
exponential_glrlm_ShortRunHighGrayLevelEmphasis	-1.40239e-16
gradient_glrlm_ShortRunLowGrayLevelEmphasis	-6.54447e-17
exponential_glrlm_ShortRunEmphasis	-0.0000000000000000187
gradient_glrlm_ShortRunHighGrayLevelEmphasis	-0.0000000000000000187
squareroot_glrlm_LongRunLowGrayLevelEmphasis	0.000783077
squareroot_gldm_SmallDependenceLowGrayLevelEmphasis	0.000832031
logarithm_glrlm_LongRunLowGrayLevelEmphasis	0.00113116
wavelet-LHH_firstorder_Mean	0.0110204
logarithm_gldm_SmallDependenceLowGrayLevelEmphasis	0.0113784
wavelet-LLH_glrlm_LongRunHighGrayLevelEmphasis	0.0123395
original_shape_Flatness	0.0251734
original_glrlm_LongRunLowGrayLevelEmphasis	0.0292848
wavelet-HLL_firstorder_Skewness	0.0320976
wavelet-LLL_glrlm_GrayLevelVariance	0.0915556
intercept(non-feature)	0.452632
